# Supplementary material for: A Bayesian Two‐Step Multiple Imputation Approach Based on Mixed Models for Missing EMA Data
Source: Stat Med. 2025 Nov 19;44(25-27):e70325. doi: 10.1002/sim.70325 (PMC12628364; doi:10.1002/sim.70325)
Supplement: Supplementary file 1 — Data S1. Supporting Information. [file SIM-44-0-s001.zip]

Archive with 26 entries (25 files):
- supinfo/
- supinfo/.DS_Store
- supinfo/.RData
- supinfo/.Rhistory
- supinfo/create_bias_confint.R
- supinfo/create_data.R
- supinfo/create_file.R
- supinfo/create_imp_re.R
- supinfo/Data Files (Codes).zip
- supinfo/decide_intercept.R
- supinfo/estimators_check.R
- supinfo/imputation.R
- supinfo/impx2_random_intercept_mcmc.R
- supinfo/impx2_shared_loc_scale_mcmc.R
- supinfo/imp_random_intercept_fixed_impx2.R
- supinfo/imp_random_intercept_mcmc_impx2.R
- supinfo/imp_shared_loc_scale_impx2.R
- supinfo/main.R
- supinfo/merge_error.R
- supinfo/modeling.R
- supinfo/random_intercept_mcmc.R
- supinfo/random_intercept_mcmc_fixed.R
- supinfo/random_intercept_mcmc_fixed_impx.R
- supinfo/random_intercept_mcmc_impx.R
- supinfo/shared_loc_scale_mcmc.R
- supinfo/shared_loc_scale_mcmc_impx.R
