# Supplementary material for: A Bayesian Two‐Step Multiple Imputation Approach Based on Mixed Models for Missing EMA Data
Source: Stat Med. 2025 Nov 19;44(25-27):e70325. doi: 10.1002/sim.70325 (PMC12628364; doi:10.1002/sim.70325)
Supplement: Supplementary file 1 — Data S1. Supporting Information. [file SIM-44-0-s001.zip › supinfo/create_bias_confint.R]

# param
# name_list: A vector containing the names of the folders that store data simulated with the same parameter values.
# y_var_inter_sub, sigma1_sub, rho_sub, sigma2_sub, sigma3_sub, gamma_sub, delta_sub, tau_sub, beep1_sub, beep6_sub: The param for simulation.

create_bias_confint_1 <- function(name_list,
                                y_var_inter_sub,
                                sigma1_sub, rho_sub, sigma2_sub, sigma3_sub, 
                                gamma_sub, delta_sub, 
                                tau_sub, beep1_sub, beep6_sub){
  
  #length of the list
  n <- length(name_list)
  
  #create the table
  column_names <- c("parameters", "real_value",
                    "model1_estimation", "model1_bias", "model1_coverage",
                    "model2_estimation", "model2_bias", "model2_coverage",
                    "model3_estimation", "model3_bias", "model3_coverage")
  data <- data.frame(matrix(0, nrow = 18, ncol = length(column_names)))
  colnames(data) <- column_names
  
  param1 <- c("beta_inter",
              "beta1",
              "beta2",
              "alpha_inter",
              "sigma_subj_v_loc")
  param2 <- c("beta_inter",
              "beta1",
              "beta2",
              "alpha_inter",
              "alpha1",
              "alpha2",
              "sigma_subj_v_loc",
              "sigma_subj_v_scale",
              "rho_subj_v_loc_scale")
  param3 <- c("beta_inter",
              "beta1",
              "beta2",
              "alpha_inter",
              "alpha1",
              "alpha2",
              "gamma",
              "delta",
              "sigma_subj_loc",
              "sigma_subj_scale",
              "rho_subj_loc_scale",
              "sigma_subj_v_loc",
              "sigma_subj_v_scale",
              "rho_subj_v_loc_scale",
              "sigma_subj_lam",
              "tau_day",
              "tau_beep1",
              "tau_beep6")
  param <- c("beta_inter",
             "beta1",
             "beta2",
             "alpha_inter",
             "alpha1",
             "alpha2",
             "gamma",
             "delta",
             "sigma_subj_v_loc",
             "sigma_subj_v_scale",
             "rho_subj_v_loc_scale",
             "sigma_subj_loc",
             "sigma_subj_scale",
             "rho_subj_loc_scale",
             "sigma_subj_lam",
             "tau_day",
             "tau_beep1",
             "tau_beep6")
  
  data$parameters <- param
  sigma_subj_v_loc <- sqrt(gamma_sub^2*sigma3_sub^2 + sigma1_sub^2)
  sigma_subj_v_scale <- sqrt(delta_sub^2*sigma3_sub^2 + sigma2_sub^2)
  rho_subj_v_loc_scale <- (gamma_sub*delta_sub*sigma3_sub^2 + sigma1_sub*sigma2_sub*rho_sub)/(sigma_subj_v_loc*sigma_subj_v_scale)
  data$real_value <- c(-2.2,
                       0.02,
                       2,
                       y_var_inter_sub,
                       -0.1,
                       0.3,
                       gamma_sub,
                       delta_sub,
                       sigma_subj_v_loc,
                       sigma_subj_v_scale,
                       rho_subj_v_loc_scale,
                       sigma1_sub,
                       sigma2_sub,
                       rho_sub,
                       sigma3_sub,
                       tau_sub,
                       beep1_sub,
                       beep6_sub)
  
  #----------------------model1----------------------
  for (name in name_list){
    result <- read.csv(paste0('iteration/', name, '/es_check_1.csv'))
    
    for(param_sub in param1){
      #estimation
      data[which(data$parameters == param_sub), 3] <- data[which(data$parameters == param_sub), 3] + result[,param_sub]
      
      #confint
      if (data[which(data$parameters == param_sub), 2] >= result[,paste0(param_sub, '_l')] & data[which(data$parameters == param_sub), 2] <= result[,paste0(param_sub, '_u')]){
        data[which(data$parameters == param_sub), 5] <- data[which(data$parameters == param_sub), 5] + 1
      }
      else{
        data[which(data$parameters == param_sub), 5] <- data[which(data$parameters == param_sub), 5] + 0        
      }
    }
  }
  data[match(param1, data$parameters), 'model1_estimation'] <- data[match(param1, data$parameters), 'model1_estimation']/n
  data[match(param1, data$parameters), 'model1_coverage'] <- data[match(param1, data$parameters), 'model1_coverage']/n*100
  
  #bias
  data[match(param1, data$parameters), 'model1_bias'] <- data[match(param1, data$parameters), 'model1_estimation'] - data[match(param1, data$parameters), 'real_value']
  #----------------------model1----------------------
  
  #----------------------model2----------------------
  for (name in name_list){
    result <- read.csv(paste0('iteration/', name, '/es_check_2.csv'))
    
    for(param_sub in param2){
      #estimation
      data[which(data$parameters == param_sub), 6] <- data[which(data$parameters == param_sub), 6] + result[,param_sub]
      
      #confint
      if (data[which(data$parameters == param_sub), 2] >= result[,paste0(param_sub, '_l')] & data[which(data$parameters == param_sub), 2] <= result[,paste0(param_sub, '_u')]){
        data[which(data$parameters == param_sub), 8] <- data[which(data$parameters == param_sub), 8] + 1
      }
      else{
        data[which(data$parameters == param_sub), 8] <- data[which(data$parameters == param_sub), 8] + 0        
      }
    }
  }
  data[match(param2, data$parameters), 'model2_estimation'] <- data[match(param2, data$parameters), 'model2_estimation']/n
  data[match(param2, data$parameters), 'model2_coverage'] <- data[match(param2, data$parameters), 'model2_coverage']/n*100
  
  #bias
  data[match(param2, data$parameters), 'model2_bias'] <- data[match(param2, data$parameters), 'model2_estimation'] - data[match(param2, data$parameters), 'real_value']
  #----------------------model2----------------------
  
  #----------------------model3----------------------
  for (name in name_list){
    result <- read.csv(paste0('iteration/', name, '/es_check_3.csv'))
    
    for(param_sub in param3){
      #estimation
      data[which(data$parameters == param_sub), 9] <- data[which(data$parameters == param_sub), 9] + result[,param_sub]
      
      #confint
      if (data[which(data$parameters == param_sub), 2] >= result[,paste0(param_sub, '_l')] & data[which(data$parameters == param_sub), 2] <= result[,paste0(param_sub, '_u')]){
        data[which(data$parameters == param_sub), 11] <- data[which(data$parameters == param_sub), 11] + 1
      }
      else{
        data[which(data$parameters == param_sub), 11] <- data[which(data$parameters == param_sub), 11] + 0        
      }
    }
  }
  data[match(param3, data$parameters), 'model3_estimation'] <- data[match(param3, data$parameters), 'model3_estimation']/n
  data[match(param3, data$parameters), 'model3_coverage'] <- data[match(param3, data$parameters), 'model3_coverage']/n*100
  
  #bias
  data[match(param3, data$parameters), 'model3_bias'] <- data[match(param3, data$parameters), 'model3_estimation'] - data[match(param3, data$parameters), 'real_value']
  #----------------------model3----------------------
  
  #save
  path <- paste0(y_var_inter_sub, '_',
                 sigma1_sub, '_', rho_sub, '_', 
                 sigma2_sub, '_', sigma3_sub, '_', 
                 gamma_sub, '_', delta_sub, '_',
                 tau_sub, '_', beep1_sub, '_', beep6_sub)
  csv_file_path <- paste0('iteration/', 
                          path, '/',
                          path, '_',
                          'bias_confint_check.csv')
  write.csv(data, file = csv_file_path, row.names = FALSE)
}
