# Supplementary material for: A Bayesian Two‐Step Multiple Imputation Approach Based on Mixed Models for Missing EMA Data
Source: Stat Med. 2025 Nov 19;44(25-27):e70325. doi: 10.1002/sim.70325 (PMC12628364; doi:10.1002/sim.70325)
Supplement: Supplementary file 1 — Data S1. Supporting Information. [file SIM-44-0-s001.zip › supinfo/create_data.R]

# param
# Mode: 1- Create a new data set with imputed x2; 2- Use an existing data set to update and perform imputations.
# (Note that the x2 here corresponding to the missing covariate x1 in the paper)
# name: Name of the folder where output data will be saved.
# n: Name of the folder where to save the results for the nth simulation.
# default: Default values of parameters in the simulation.
# nsubj: Number of subjects to simulate.
# ntime: Number of days to simulate.
# nbeep: Number of beeps per day to simulate.
# y_var_inter_sub, sigma1_sub, rho_sub, sigma2_sub, sigma3_sub, gamma_sub, delta_sub, tau_sub, beep1_sub, beep6_sub: The param for simulation.
# x1: A numeric vector saving the values of the subject-related covariate (x_{2i} in the paper).
# lam: A numeric vector saving each subject's random missing effect (lambda_i in the paper).
# nsam: Number of repeated sampling for the multiple imputation.

create_data <-function(mode, #1- create new x2 #2- use existing x2
                       name, #folder name
                       n, #folder number
                       default, #e.g. '1_-0.2_1_1_-0.5_0.5_0.1_0.05_0.1'
                       nsubj, ntime, nbeep,
                       y_var_inter_sub,
                       sigma1_sub, rho_sub, sigma2_sub, sigma3_sub, 
                       gamma_sub, delta_sub, 
                       tau_sub, beep1_sub, beep6_sub,
                       x1, lam, 
                       nsam){
  
  if (mode == 1){
    
    npoint <- nsubj * ntime * nbeep
    subj <- NULL
    time <- NULL
    beep <- NULL
    for (i in 1:nsubj){
      subj <- c(subj, rep(i, ntime*nbeep))
    }
    for (i in 1:(nsubj * ntime)){
      if ((i %% ntime) == 0)
        time[seq((i-1)*nbeep+1, i*nbeep)] <- ntime
      else
        time[seq((i-1)*nbeep+1, i*nbeep)] <- (i %% ntime)
    }
    for (i in 1:(nsubj * ntime)){
      beep[seq((i-1)*nbeep+1, i*nbeep)] <- seq(nbeep)
    }
    beep1 <- (beep == 1)
    beep6 <- (beep == 6)
    #------------------------------------impute x2------------------------------------#
    #---------------#
    #notes:
    #x2 is weakly correlated with x1
    #---------------#
    sigma1_x2 <- 1
    sigma2_x2 <- 1
    rho_x2 <- 0.5
    gamma_x2 <- 1
    delta_x2 <- 1
    v_x12 <- mvrnorm(n = nsubj, mu = c(0, 0), 
                     Sigma = matrix(c(sigma1_x2^2, sigma1_x2*sigma2_x2*rho_x2,
                                      sigma1_x2*sigma2_x2*rho_x2, sigma2_x2^2), nrow = 2))
    mean_x2 <- -3 + 0.2*x1$x + gamma_x2*lam[subj] + v_x12[,1][subj]
    
    #control the variance to be small
    intercept <- seq(-5, 5, 0.1)
    for (intercept_sub in intercept) {
      sigma_x2 <- exp(intercept_sub + 0.1*x1$x + delta_x2*lam[subj] + v_x12[,2][subj])
      if (mean(sigma_x2) > 0.5 & mean(sigma_x2) < 1)
        break
    }  
    #print(mean(mean_x2))
    #print(mean(sigma_x2))
    x2 <- mvrnorm(1, mean_x2, diag(sigma_x2))
    
    v <- mvrnorm(n = nsubj, mu = c(0, 0), 
                 Sigma = matrix(c(sigma1_sub^2, sigma1_sub*sigma2_sub*rho_sub,
                                  sigma1_sub*sigma2_sub*rho_sub, sigma2_sub^2), nrow = 2))
    mean <- -2.2 + 0.02*x1$x + 2*x2  +  + gamma_sub*lam[subj] + v[,1][subj] 
    sigma <- exp(y_var_inter_sub - 0.1 * x1$x + 0.3*x2 + delta_sub*lam[subj] + v[,2][subj])
    y <- mvrnorm(1, mean, diag(sigma))
    data <- data.frame(subj = subj,
                       time = time,
                       beep = beep,
                       y = y,
                       x1 = x1$x,
                       x2 = x2,
                       beep1 = beep1,
                       beep6 = beep6)
    
    data$miss <- decide_intercept(npoint, tau_sub, beep1_sub, beep6_sub, data, lam, subj)
    print(mean(data$miss))
    
    #preparation for imputation
    joint.miss <- data
    joint.outcome <- data[which(data$miss == FALSE),]
    joint.miss$x2_imp <- joint.miss$x2
    
    #paths
    path <- paste0('impx2_', y_var_inter_sub, '_',
                   sigma1_sub, '_', rho_sub, '_', 
                   sigma2_sub, '_', sigma3_sub, '_', 
                   gamma_sub, '_', delta_sub, '_', 
                   tau_sub, '_', beep1_sub, '_', beep6_sub)
    path.outcome <- paste0('iteration/', name, '/',
                           y_var_inter_sub, '_',
                           sigma1_sub, '_', rho_sub, '_', 
                           sigma2_sub, '_', sigma3_sub, '_', 
                           gamma_sub, '_', delta_sub, '_',
                           tau_sub, '_', beep1_sub, '_', beep6_sub, '_',
                           'joint.outcome.csv')
    path.missm <- paste0('iteration/', name, '/',
                         'mean_', 
                         y_var_inter_sub, '_',
                         sigma1_sub, '_', rho_sub, '_', 
                         sigma2_sub, '_', sigma3_sub, '_', 
                         gamma_sub, '_', delta_sub, '_', 
                         tau_sub, '_', beep1_sub, '_', beep6_sub, '_', 
                         'joint.miss.csv')
    path.miss1 <- paste0('iteration/', name, '/',
                         'model1_', 
                         y_var_inter_sub, '_',
                         sigma1_sub, '_', rho_sub, '_', 
                         sigma2_sub, '_', sigma3_sub, '_', 
                         gamma_sub, '_', delta_sub, '_', 
                         tau_sub, '_', beep1_sub, '_', beep6_sub, '_', 
                         'joint.miss.csv')
    path.miss2 <- paste0('iteration/', name, '/',
                         'model2_', 
                         y_var_inter_sub, '_',
                         sigma1_sub, '_', rho_sub, '_', 
                         sigma2_sub, '_', sigma3_sub, '_', 
                         gamma_sub, '_', delta_sub, '_', 
                         tau_sub, '_', beep1_sub, '_', beep6_sub, '_', 
                         'joint.miss.csv')
    path.miss3 <- paste0('iteration/', name, '/',
                         'model3_', 
                         y_var_inter_sub, '_',
                         sigma1_sub, '_', rho_sub, '_', 
                         sigma2_sub, '_', sigma3_sub, '_', 
                         gamma_sub, '_', delta_sub, '_', 
                         tau_sub, '_', beep1_sub, '_', beep6_sub, '_', 
                         'joint.miss.csv')
    
    #save the joint.outcome
    write.csv(joint.outcome, path.outcome)
    
    data.test <- joint.miss[which(joint.miss$miss == TRUE),]
    
    #--------------------mean--------------------
    #calculate errors
    #mean
    #print(sum((rep(mean(joint.outcome$x2), nrow(data.test)) - data.test$x2)^2)/nrow(data.test))
    
    #save the joint.miss
    joint.miss[which(joint.miss$miss == TRUE),]$x2_imp <- rep(mean(joint.outcome$x2), nrow(data.test))
    write.csv(joint.miss, path.missm)
    #--------------------mean--------------------
    #--------------------RILM--------------------
    model <- lmer(x2 ~ x1 + (1|subj), data = joint.outcome)
    re_confint <- confint(model)
    loc_confint_diff <- re_confint[1, 2] - re_confint[1, 1]
    residual_confint_diff <- re_confint[2, 2] - re_confint[2, 1]
    random_inter <- ranef(model)
    random_inter_var <- as.vector(attr(random_inter$subj, "postVar"))
    re <- data.frame(t(as.matrix(c(summary(model)$coefficients[,1], 
                                   summary(model)$coefficients[,2],
                                   sigma(model)^2, residual_confint_diff/(2*qnorm(0.975))))))
    colnames(re) <- c('beta1', 'beta2', 
                      'beta1_std', 'beta2_std',
                      'var_scale', 'var_scale_std')
    
    #estimators
    beta.sub <- re[, c('beta1', 'beta2')]
    beta_std.sub <- re[, c('beta1_std', 'beta2_std')]
    
    #sample parameters
    sample_beta <- mvrnorm(nsam, as.matrix(beta.sub), diag(beta_std.sub**2))
    sample_var_scale <- rnorm(nsam, re[,'var_scale'], re[,'var_scale_std'])
    v_sam <- mvrnorm(nsam, as.matrix(random_inter$subj), diag(random_inter_var))
    
    #imputation
    sample_re_mul <- matrix(nrow = nrow(data.test), ncol = nsam)
    X <- unname(model.matrix(~ x1, data = data.test))
    for (i in 1:nsam){
      sample_mean <- as.matrix(X) %*% as.matrix(sample_beta[i,]) + as.matrix(v_sam[i, data.test$subj])
      sample_std <- sqrt(sample_var_scale[i])
      for (j in 1:length(sample_mean)){
        sample_re_mul[j,i] <- rnorm(1, sample_mean[j], sample_std)
      }
    }
    
    #calculate errors
    #print(sum((sample_re_mul[,1] - data.test$x2)^2)/nrow(data.test))
    #print(sum((rowMeans(sample_re_mul) - data.test$x2)^2)/nrow(data.test))
    
    #save the joint.miss
    joint.miss[which(joint.miss$miss == TRUE),]$x2_imp <- rowMeans(sample_re_mul)
    write.csv(joint.miss, path.miss1)
    #--------------------RILM--------------------
    
    #--------------------MELS--------------------
    impx2_random_intercept_mcmc(joint.outcome, paste0('iteration/', name, '/',
                                                      'random_intercept_', path))
  
    mc_fit <- readRDS(paste0('iteration/', name, '/',
                             'random_intercept_', path, '.rds'))
    pars_re <- extract(mc_fit, pars = c("beta", 
                                        "alpha",
                                        "v_subj_loc",
                                        "v_subj_scale"))
  
    samno <- sample(nrow(pars_re$beta), nsam, replace = TRUE)
    sample_beta <- pars_re$beta[samno,]
    sample_alpha <- pars_re$alpha[samno,]
    sample_v_subj_loc <- pars_re$v_subj_loc[samno,]
    sample_v_subj_scale <- pars_re$v_subj_scale[samno,]
  
    sample_re_mul <- matrix(nrow = nrow(data.test), ncol = nsam)
    for (i in 1:nsam){
      sample_mean <- as.matrix(X) %*% as.matrix(sample_beta[i,]) + sample_v_subj_loc[i,][data.test$subj]
      sample_std <- sqrt(exp(as.matrix(X) %*% as.matrix(sample_alpha[i,]) + sample_v_subj_scale[i,][data.test$subj]))
      for (j in 1:length(sample_mean)){
        sample_re_mul[j,i] <- rnorm(1, sample_mean[j], sample_std[j])
      }
    }
  
    #calculate errors
    #print(sum((sample_re_mul[,1] - data.test$x2)^2)/nrow(data.test))
    #print(sum((rowMeans(sample_re_mul) - data.test$x2)^2)/nrow(data.test))
  
    #save the joint.miss
    joint.miss[which(joint.miss$miss == TRUE),]$x2_imp <- rowMeans(sample_re_mul)
    write.csv(joint.miss, path.miss2)
    #--------------------MELS--------------------
  
  
    #--------------------SPMELS--------------------
    impx2_shared_loc_scale_mcmc(joint.outcome, joint.miss, nsubj, paste0('iteration/', name, '/',
                                                                         'shared_loc_scale_', path))
    mc_fit <- readRDS(paste0('iteration/', name, '/', 'shared_loc_scale_', path, '.rds'))
    # traceplot(mc_fit, pars = "beta", inc_warmup = TRUE)
    # traceplot(mc_fit, pars = "alpha", inc_warmup = TRUE)
    # traceplot(mc_fit, pars = "gamma", inc_warmup = TRUE)
    # traceplot(mc_fit, pars = "delta", inc_warmup = TRUE)
    # traceplot(mc_fit, pars = "sigma_subj_loc", inc_warmup = TRUE)
    # traceplot(mc_fit, pars = "sigma_subj_scale", inc_warmup = TRUE)
    # traceplot(mc_fit, pars = "rho_subj_loc_scale", inc_warmup = TRUE)
    # traceplot(mc_fit, pars = "sigma_subj_lam", inc_warmup = TRUE)
    # traceplot(mc_fit, pars = "tau", inc_warmup = TRUE)
  
    pars_re <- extract(mc_fit, pars = c("beta", 
                                        "alpha",
                                        "tau",
                                        "gamma",
                                        "delta",
                                        "v_subj_loc",
                                        "v_subj_scale",
                                        "v_subj_lam"))
    
    #sample parameters
    samno <- sample(nrow(pars_re$beta), nsam, replace = TRUE)
    sample_beta <- pars_re$beta[samno,]
    sample_alpha <- pars_re$alpha[samno,]
    sample_gamma <- pars_re$gamma[samno]
    sample_delta <- pars_re$delta[samno]
    sample_v_subj_loc <- pars_re$v_subj_loc[samno,]
    sample_v_subj_scale <- pars_re$v_subj_scale[samno,]
    sample_v_subj_lam <- pars_re$v_subj_lam[samno,]
  
    sample_re_mul <- matrix(nrow = nrow(data.test), ncol = nsam)
    for (i in 1:nsam){
      sample_mean <- as.matrix(X) %*% as.matrix(sample_beta[i,]) + sample_gamma[i]*sample_v_subj_lam[i,][data.test$subj] + sample_v_subj_loc[i,][data.test$subj]
      sample_std <- sqrt(exp(as.matrix(X) %*% as.matrix(sample_alpha[i,]) + sample_delta[i]*sample_v_subj_lam[i,][data.test$subj] + sample_v_subj_scale[i,][data.test$subj]))
      for (j in 1:length(sample_mean)){
        sample_re_mul[j,i] <- rnorm(1, sample_mean[j], sample_std[j])
      }
    }
  
    #calculate errors
    #print(sum((sample_re_mul[,1] - data.test$x2)^2)/nrow(data.test))
    #print(sum((rowMeans(sample_re_mul) - data.test$x2)^2)/nrow(data.test))
  
    #save the joint.miss
    joint.miss[which(joint.miss$miss == TRUE),]$x2_imp <- rowMeans(sample_re_mul)
    write.csv(joint.miss, path.miss3)
    #--------------------SPMELS--------------------
    #------------------------------------impute x2------------------------------------#
  }
  else{
    #------------------------------------impute x2------------------------------------#
    subj <- NULL
    for (i in 1:nsubj){
      subj <- c(subj, rep(i, ntime*nbeep))
    }
    
    path_mean <- paste0('iteration/', 
                        default, '/',
                        n, '/',
                        'mean_', default, '_joint.miss.csv')
    path_m1 <- paste0('iteration/', 
                      default, '/',
                      n, '/',
                      'model1_', default, '_joint.miss.csv')
    path_m2 <- paste0('iteration/', 
                      default, '/',
                      n, '/',
                      'model2_', default, '_joint.miss.csv')
    path_m3 <- paste0('iteration/', 
                      default, '/',
                      n, '/',
                      'model3_', default, '_joint.miss.csv')
    #paths
    path.outcome <- paste0('iteration/', name, '/',
                           y_var_inter_sub, '_',
                           sigma1_sub, '_', rho_sub, '_', 
                           sigma2_sub, '_', sigma3_sub, '_', 
                           gamma_sub, '_', delta_sub, '_',
                           tau_sub, '_', beep1_sub, '_', beep6_sub, '_',
                           'joint.outcome.csv')
    path.missm <- paste0('iteration/', name, '/',
                         'mean_', 
                         y_var_inter_sub, '_',
                         sigma1_sub, '_', rho_sub, '_', 
                         sigma2_sub, '_', sigma3_sub, '_', 
                         gamma_sub, '_', delta_sub, '_', 
                         tau_sub, '_', beep1_sub, '_', beep6_sub, '_', 
                         'joint.miss.csv')
    path.miss1 <- paste0('iteration/', name, '/',
                         'model1_', 
                         y_var_inter_sub, '_',
                         sigma1_sub, '_', rho_sub, '_', 
                         sigma2_sub, '_', sigma3_sub, '_', 
                         gamma_sub, '_', delta_sub, '_', 
                         tau_sub, '_', beep1_sub, '_', beep6_sub, '_', 
                         'joint.miss.csv')
    path.miss2 <- paste0('iteration/', name, '/',
                         'model2_', 
                         y_var_inter_sub, '_',
                         sigma1_sub, '_', rho_sub, '_', 
                         sigma2_sub, '_', sigma3_sub, '_', 
                         gamma_sub, '_', delta_sub, '_', 
                         tau_sub, '_', beep1_sub, '_', beep6_sub, '_', 
                         'joint.miss.csv')
    path.miss3 <- paste0('iteration/', name, '/',
                         'model3_', 
                         y_var_inter_sub, '_',
                         sigma1_sub, '_', rho_sub, '_', 
                         sigma2_sub, '_', sigma3_sub, '_', 
                         gamma_sub, '_', delta_sub, '_', 
                         tau_sub, '_', beep1_sub, '_', beep6_sub, '_', 
                         'joint.miss.csv')
    
    data_mean <- read.csv(path_mean)
    data_m1 <- read.csv(path_m1)
    data_m2 <- read.csv(path_m2)
    data_m3 <- read.csv(path_m3)
    x2 <- data_mean$x2
    
    v <- mvrnorm(n = nsubj, mu = c(0, 0), 
                 Sigma = matrix(c(sigma1_sub^2, sigma1_sub*sigma2_sub*rho_sub,
                                  sigma1_sub*sigma2_sub*rho_sub, sigma2_sub^2), nrow = 2))
    mean <- -2.2 + 0.02*x1$x + 2*x2  +  + gamma_sub*lam[subj] + v[,1][subj] 
    sigma <- exp(y_var_inter_sub - 0.1 * x1$x + 0.3*x2 + delta_sub*lam[subj] + v[,2][subj])
    y <- mvrnorm(1, mean, diag(sigma))
    data_mean$y <- y
    data_m1$y <- y
    data_m2$y <- y
    data_m3$y <- y
    
    #save joint.outcome
    joint.outcome <- data_mean[which(data_mean$miss == FALSE),]
    joint.outcome <- joint.outcome[c('subj', 'time', 'beep', 
                                     'y', 'x1', 'x2',
                                     'beep1', 'beep6',
                                     'miss')]
    #save the joint.outcome
    write.csv(joint.outcome, path.outcome)
    
    #--------------------mean--------------------
    joint.miss <- data_mean[c('subj', 'time', 'beep',
                              'y', 'x1', 'x2',
                              'beep1', 'beep6',
                              'miss',
                              'x2_imp')]
    write.csv(joint.miss, path.missm)
    #--------------------mean--------------------
    
    #--------------------RILM--------------------
    joint.miss <- data_m1[c('subj', 'time', 'beep',
                            'y', 'x1', 'x2',
                            'beep1', 'beep6',
                            'miss',
                            'x2_imp')]
    write.csv(joint.miss, path.miss1)
    #--------------------RILM--------------------
    
    #--------------------MELS--------------------
    joint.miss <- data_m2[c('subj', 'time', 'beep',
                            'y', 'x1', 'x2',
                            'beep1', 'beep6',
                            'miss',
                            'x2_imp')]
    write.csv(joint.miss, path.miss2)
    #--------------------MELS--------------------
    
    #--------------------SPMELS--------------------
    joint.miss <- data_m3[c('subj', 'time', 'beep',
                            'y', 'x1', 'x2',
                            'beep1', 'beep6',
                            'miss',
                            'x2_imp')]
    write.csv(joint.miss, path.miss3)
    #--------------------SPMELS--------------------
    #------------------------------------impute x2------------------------------------#
  }
}
