# Supplementary material for: A Bayesian Two‐Step Multiple Imputation Approach Based on Mixed Models for Missing EMA Data
Source: Stat Med. 2025 Nov 19;44(25-27):e70325. doi: 10.1002/sim.70325 (PMC12628364; doi:10.1002/sim.70325)
Supplement: Supplementary file 1 — Data S1. Supporting Information. [file SIM-44-0-s001.zip › supinfo/create_file.R]

# param
# n: The name of folder saving the results for the nth simulation with the same values of param (Repeat the whole experiment for 100 times to make the results robust).
# y_var_inter_sub, sigma1_sub, rho_sub, sigma2_sub, sigma3_sub, gamma_sub, delta_sub, tau_sub, beep1_sub, beep6_sub: The param for simulation.

create_file <- function(n, 
                        y_var_inter_sub,
                        sigma1_sub, rho_sub, 
                        sigma2_sub, sigma3_sub, 
                        gamma_sub, delta_sub, 
                        tau_sub, beep1_sub, beep6_sub){
  folder_path <- paste0("iteration/", y_var_inter_sub, '_',
                        sigma1_sub, '_', rho_sub, '_', 
                        sigma2_sub, '_', sigma3_sub, '_', 
                        gamma_sub, '_', delta_sub, '_',
                        tau_sub, '_', beep1_sub, '_', beep6_sub)
  folder_name <- n
  dir_path <- file.path(folder_path, folder_name)
  dir.create(dir_path)
}
