# Supplementary material for: A Bayesian Two‐Step Multiple Imputation Approach Based on Mixed Models for Missing EMA Data
Source: Stat Med. 2025 Nov 19;44(25-27):e70325. doi: 10.1002/sim.70325 (PMC12628364; doi:10.1002/sim.70325)
Supplement: Supplementary file 1 — Data S1. Supporting Information. [file SIM-44-0-s001.zip › supinfo/create_imp_re.R]

# param
# name: The name of the folder where the resulting CSV file will be saved.

create_imp_re <- function(name){
  column_names <- c(
    "mean_random_intercept_fixed",
    "mean_mul_random_intercept_fixed",
    "mean_random_intercept_mcmc",
    "mean_mul_random_intercept_mcmc",
    "mean_shared_loc_scale",
    "mean_mul_shared_loc_scale",
    "model1_random_intercept_fixed",
    "model1_mul_random_intercept_fixed",
    "model1_random_intercept_mcmc",
    "model1_mul_random_intercept_mcmc",
    "model1_shared_loc_scale",
    "model1_mul_shared_loc_scale",
    "model2_random_intercept_fixed",
    "model2_mul_random_intercept_fixed",
    "model2_random_intercept_mcmc",
    "model2_mul_random_intercept_mcmc",
    "model2_shared_loc_scale",
    "model2_mul_shared_loc_scale",
    "model3_random_intercept_fixed",
    "model3_mul_random_intercept_fixed",
    "model3_random_intercept_mcmc",
    "model3_mul_random_intercept_mcmc",
    "model3_shared_loc_scale",
    "model3_mul_shared_loc_scale"
  )
  
  # Create an empty data frame with the specified column names
  data <- data.frame(matrix(0, nrow = 1, ncol = length(column_names)))
  colnames(data) <- column_names
  
  # Save the empty data frame to a CSV file
  csv_file_path <- paste0("iteration/", name, '/', 'imp_re.csv')
  write.csv(data, file = csv_file_path, row.names = FALSE)
}
