# Supplementary material for: A Bayesian Two‐Step Multiple Imputation Approach Based on Mixed Models for Missing EMA Data
Source: Stat Med. 2025 Nov 19;44(25-27):e70325. doi: 10.1002/sim.70325 (PMC12628364; doi:10.1002/sim.70325)
Supplement: Supplementary file 1 — Data S1. Supporting Information. [file SIM-44-0-s001.zip › supinfo/decide_intercept.R]

# param
# npoint: The number of data points.
# tau_sub, bee1_sub, beep_sub: The param for simulation.
# data: The fitted data set.
# lam: A numeric vector saving each subject's random missing effect (lambda_i in the paper).
# subj: An index or identifier corresponding to the subject for whom the random effect (lam) is being applied.

decide_intercept <- function(npoint, tau_sub, beep1_sub, beep6_sub, data, lam, subj){
  p <- rep(1, npoint)
  intercept <- seq(-5, 5, 0.001)
  for (intercept_sub in intercept) {
    p <- 1/(1 + exp(-(rep(intercept_sub, npoint) + as.vector(tau_sub * data$time) + beep1_sub* data$beep1 + beep6_sub* data$beep6 + lam[subj] + rnorm(npoint, 0, 2))))
    if (mean(p>0.5) > 0.2 & mean(p>0.5) < 0.21)
      break
  }
  (p > 0.5)
}
