# Supplementary material for: A Bayesian Two‐Step Multiple Imputation Approach Based on Mixed Models for Missing EMA Data
Source: Stat Med. 2025 Nov 19;44(25-27):e70325. doi: 10.1002/sim.70325 (PMC12628364; doi:10.1002/sim.70325)
Supplement: Supplementary file 1 — Data S1. Supporting Information. [file SIM-44-0-s001.zip › supinfo/estimators_check.R]

# param
# name_list: A vector containing the names of the folders that store data simulated with the same parameter values.
# y_var_inter_sub, sigma1_sub, rho_sub, sigma2_sub, sigma3_sub, gamma_sub, delta_sub, tau_sub, beep1_sub, beep6_sub: The param for simulation.
# nsubj: Number of subjects in the data sets.

estimators_check_1 <- function(name_list,
                             y_var_inter_sub, 
                             sigma1_sub, rho_sub, sigma2_sub, sigma3_sub, 
                             gamma_sub, delta_sub, 
                             tau_sub, beep1_sub, beep6_sub, 
                             nsubj){
  for (name in name_list) {
    path <- paste0(y_var_inter_sub, '_',
                   sigma1_sub, '_', rho_sub, '_', 
                   sigma2_sub, '_', sigma3_sub, '_', 
                   gamma_sub, '_', delta_sub, '_',
                   tau_sub, '_', beep1_sub, '_', beep6_sub)
    path.outcome <- paste0('iteration/', name, '/',
                           y_var_inter_sub, '_',
                           sigma1_sub, '_', rho_sub, '_', 
                           sigma2_sub, '_', sigma3_sub, '_', 
                           gamma_sub, '_', delta_sub, '_',
                           tau_sub, '_', beep1_sub, '_', beep6_sub, '_', 'joint.outcome.csv')
    
    joint.outcome <- read.csv(path.outcome)
    
    #--------------------model1--------------------    
    model <- lmer(y ~ x1 + x2 + (1|subj), data = joint.outcome)
  
    column_names <- c("beta_inter",
                      "beta1",
                      "beta2",
                      "alpha_inter",
                      "sigma_subj_v_loc",
                      "beta_inter_l", "beta_inter_u",
                      "beta1_l", "beta1_u",
                      "beta2_l", "beta2_u",
                      "alpha_inter_l", "alpha_inter_u",
                      "sigma_subj_v_loc_l", "sigma_subj_v_loc_u")
    data <- data.frame(matrix(0, nrow = 1, ncol = length(column_names)))
    colnames(data) <- column_names
    
    #estimators
    ###check
    data$beta_inter <- summary(model)$coefficients[1,1]
    data$beta1 <- summary(model)$coefficients[2,1]
    data$beta2 <- summary(model)$coefficients[3,1]
    data$alpha_inter <- log(sigma(model)^2)
    data$sigma_subj_v_loc <- sqrt(as.numeric(VarCorr(model)[1])) 
    
    #confidence interval
    ###check
    re_confint <- confint(model)
    data$beta_inter_l <- re_confint[3, 1]
    data$beta_inter_u <- re_confint[3, 2]
    data$beta1_l <- re_confint[4, 1]
    data$beta1_u <- re_confint[4, 2]
    data$beta2_l <- re_confint[5, 1]
    data$beta2_u <- re_confint[5, 2]
    
    residual_confint_diff <- re_confint[2, 2] - re_confint[2, 1]
    residual_sd <- residual_confint_diff/(2*qnorm(0.975))
    sd_alpha0 <- 1/(sigma(model)^2) * (residual_sd)
    data$alpha_inter_l <- data$alpha_inter - qnorm(0.975)*sqrt(sd_alpha0)
    data$alpha_inter_u <- data$alpha_inter + qnorm(0.975)*sqrt(sd_alpha0)
    
    data$sigma_subj_v_loc_l <- re_confint[1, 1]
    data$sigma_subj_v_loc_u <- re_confint[1, 2]
    
    #save
    csv_file_path <- paste0("iteration/", name, '/', 'es_check_1.csv')
    write.csv(data, file = csv_file_path, row.names = FALSE)
    #--------------------model1--------------------
    
    #--------------------model2--------------------
    mc_fit <- readRDS(paste0('iteration', '/', name, '/', 'random_intercept_', path, '.rds'))
    pars_re <- extract(mc_fit, pars = c("beta", 
                                        "alpha", 
                                        "sigma_subj_loc", "sigma_subj_scale", "rho_subj_loc_scale"))
    column_names <- c("beta_inter",
                      "beta1",
                      "beta2",
                      "alpha_inter",
                      "alpha1",
                      "alpha2",
                      "sigma_subj_v_loc",
                      "sigma_subj_v_scale",
                      "rho_subj_v_loc_scale",
                      "beta_inter_l", "beta_inter_u",
                      "beta1_l", "beta1_u",
                      "beta2_l", "beta2_u",
                      "alpha_inter_l", "alpha_inter_u",
                      "alpha1_l", "alpha1_u",
                      "alpha2_l", "alpha2_u",
                      "sigma_subj_v_loc_l", "sigma_subj_v_loc_u",
                      "sigma_subj_v_scale_l", "sigma_subj_v_scale_u",
                      "rho_subj_v_loc_scale_l", "rho_subj_v_loc_scale_u")
    data <- data.frame(matrix(0, nrow = 1, ncol = length(column_names)))
    colnames(data) <- column_names
    
    #estimators
    data$beta_inter <- mean(pars_re$beta[,1])
    data$beta1 <- mean(pars_re$beta[,2])
    data$beta2 <- mean(pars_re$beta[,3])
    data$alpha_inter <- mean(pars_re$alpha[,1])
    data$alpha1 <- mean(pars_re$alpha[,2])
    data$alpha2 <- mean(pars_re$alpha[,3])
    
    data$sigma_subj_v_loc <- mean(pars_re$sigma_subj_loc)
    data$sigma_subj_v_scale <- mean(pars_re$sigma_subj_scale)
    data$rho_subj_v_loc_scale <- mean(pars_re$rho_subj_loc_scale)
    
    #confidence interval
    data$beta_inter_l <- as.numeric(quantile(pars_re$beta[,1], probs = c(0.025, 0.975))[1])
    data$beta_inter_u <- as.numeric(quantile(pars_re$beta[,1], probs = c(0.025, 0.975))[2])
    
    data$beta1_l <- as.numeric(quantile(pars_re$beta[,2], probs = c(0.025, 0.975))[1])
    data$beta1_u <- as.numeric(quantile(pars_re$beta[,2], probs = c(0.025, 0.975))[2])
    
    data$beta2_l <- as.numeric(quantile(pars_re$beta[,3], probs = c(0.025, 0.975))[1])
    data$beta2_u <- as.numeric(quantile(pars_re$beta[,3], probs = c(0.025, 0.975))[2])
    
    data$alpha_inter_l <- as.numeric(quantile(pars_re$alpha[,1], probs = c(0.025, 0.975))[1])
    data$alpha_inter_u <- as.numeric(quantile(pars_re$alpha[,1], probs = c(0.025, 0.975))[2])
    
    data$alpha1_l <- as.numeric(quantile(pars_re$alpha[,2], probs = c(0.025, 0.975))[1])
    data$alpha1_u <- as.numeric(quantile(pars_re$alpha[,2], probs = c(0.025, 0.975))[2])
    
    data$alpha2_l <- as.numeric(quantile(pars_re$alpha[,3], probs = c(0.025, 0.975))[1])
    data$alpha2_u <- as.numeric(quantile(pars_re$alpha[,3], probs = c(0.025, 0.975))[2])
    
    data$sigma_subj_v_loc_l <- as.numeric(quantile(pars_re$sigma_subj_loc, probs = c(0.025, 0.975))[1])
    data$sigma_subj_v_loc_u <- as.numeric(quantile(pars_re$sigma_subj_loc, probs = c(0.025, 0.975))[2])
    
    data$sigma_subj_v_scale_l <- as.numeric(quantile(pars_re$sigma_subj_scale, probs = c(0.025, 0.975))[1])
    data$sigma_subj_v_scale_u <- as.numeric(quantile(pars_re$sigma_subj_scale, probs = c(0.025, 0.975))[2])
    
    data$rho_subj_v_loc_scale_l <- as.numeric(quantile(pars_re$rho_subj_loc_scale, probs = c(0.025, 0.975))[1])
    data$rho_subj_v_loc_scale_u <- as.numeric(quantile(pars_re$rho_subj_loc_scale, probs = c(0.025, 0.975))[2])
    
    #save
    csv_file_path <- paste0("iteration/", name, '/', 'es_check_2.csv')
    write.csv(data, file = csv_file_path, row.names = FALSE)
    #--------------------model2--------------------
    
    #--------------------model3--------------------
    mc_fit <- readRDS(paste0('iteration', '/', name, '/', 'shared_loc_scale_', path, '.rds'))
    pars_re <- extract(mc_fit, pars = c("beta", 
                                        "alpha", 
                                        "gamma", "delta",
                                        "sigma_subj_loc", "sigma_subj_scale", "rho_subj_loc_scale", "sigma_subj_lam",
                                        "tau"))
    column_names <- c("beta_inter",
                      "beta1",
                      "beta2",
                      "alpha_inter",
                      "alpha1",
                      "alpha2",
                      "gamma",
                      "delta",
                      "sigma_subj_loc",
                      "sigma_subj_scale",
                      "rho_subj_loc_scale",
                      "sigma_subj_v_loc",
                      "sigma_subj_v_scale",
                      "rho_subj_v_loc_scale",
                      "sigma_subj_lam",
                      "tau_inter",
                      "tau_day",
                      "tau_beep1",
                      "tau_beep6",
                      "beta_inter_l", "beta_inter_u",
                      "beta1_l", "beta1_u",
                      "beta2_l", "beta2_u",
                      "alpha_inter_l", "alpha_inter_u",
                      "alpha1_l", "alpha1_u",
                      "alpha2_l", "alpha2_u",
                      "gamma_l", "gamma_u",
                      "delta_l", "delta_u",
                      "sigma_subj_loc_l", "sigma_subj_loc_u",
                      "sigma_subj_scale_l", "sigma_subj_scale_u",
                      "rho_subj_loc_scale_l", "rho_subj_loc_scale_u",
                      "sigma_subj_v_loc_l", "sigma_subj_v_loc_u",
                      "sigma_subj_v_scale_l", "sigma_subj_v_scale_u",
                      "rho_subj_v_loc_scale_l", "rho_subj_v_loc_scale_u",
                      "sigma_subj_lam_l", "sigma_subj_lam_u",
                      "tau_inter_l", "tau_inter_u",
                      "tau_day_l", "tau_day_u",
                      "tau_beep1_l", "tau_beep1_u",
                      "tau_beep6_l", "tau_beep6_u")
    data <- data.frame(matrix(0, nrow = 1, ncol = length(column_names)))
    colnames(data) <- column_names
    
    #estimators
    sigma_subj_v_loc <- sqrt((pars_re$sigma_subj_loc)^2 + (pars_re$gamma * pars_re$sigma_subj_lam)^2)
    sigma_subj_v_scale <- sqrt((pars_re$sigma_subj_scale)^2 + (pars_re$delta * pars_re$sigma_subj_lam)^2)
    rho_subj_v_loc_scale <- (pars_re$gamma * pars_re$delta * pars_re$sigma_subj_lam^2 + pars_re$rho_subj_loc_scale * pars_re$sigma_subj_loc * pars_re$sigma_subj_scale) / (sigma_subj_v_loc * sigma_subj_v_scale)
      
    data$beta_inter <- mean(pars_re$beta[,1])
    data$beta1 <- mean(pars_re$beta[,2])
    data$beta2 <- mean(pars_re$beta[,3])
    data$alpha_inter <- mean(pars_re$alpha[,1])
    data$alpha1 <- mean(pars_re$alpha[,2])
    data$alpha2 <- mean(pars_re$alpha[,3])
    data$gamma <- mean(pars_re$gamma)
    data$delta <- mean(pars_re$delta)
    data$sigma_subj_loc <- mean(pars_re$sigma_subj_loc)
    data$sigma_subj_scale <- mean(pars_re$sigma_subj_scale)
    data$rho_subj_loc_scale <- mean(pars_re$rho_subj_loc_scale)
    data$sigma_subj_v_loc <- mean(sigma_subj_v_loc)
    data$sigma_subj_v_scale <- mean(sigma_subj_v_scale)
    data$sigma_subj_lam <- mean(sigma_subj_v_scale)
    data$rho_subj_v_loc_scale <- mean(rho_subj_v_loc_scale)
    data$tau_inter <- mean(pars_re$tau[,1])
    data$tau_day <- mean(pars_re$tau[,2])
    data$tau_beep1 <- mean(pars_re$tau[,3])
    data$tau_beep6 <- mean(pars_re$tau[,4])
    
    #confidence interval
    data$beta_inter_l <- as.numeric(quantile(pars_re$beta[,1], probs = c(0.025, 0.975))[1])
    data$beta_inter_u <- as.numeric(quantile(pars_re$beta[,1], probs = c(0.025, 0.975))[2])
    
    data$beta1_l <- as.numeric(quantile(pars_re$beta[,2], probs = c(0.025, 0.975))[1])
    data$beta1_u <- as.numeric(quantile(pars_re$beta[,2], probs = c(0.025, 0.975))[2])
    
    data$beta2_l <- as.numeric(quantile(pars_re$beta[,3], probs = c(0.025, 0.975))[1])
    data$beta2_u <- as.numeric(quantile(pars_re$beta[,3], probs = c(0.025, 0.975))[2])
    
    data$alpha_inter_l <- as.numeric(quantile(pars_re$alpha[,1], probs = c(0.025, 0.975))[1])
    data$alpha_inter_u <- as.numeric(quantile(pars_re$alpha[,1], probs = c(0.025, 0.975))[2])
    
    data$alpha1_l <- as.numeric(quantile(pars_re$alpha[,2], probs = c(0.025, 0.975))[1])
    data$alpha1_u <- as.numeric(quantile(pars_re$alpha[,2], probs = c(0.025, 0.975))[2])
    
    data$alpha2_l <- as.numeric(quantile(pars_re$alpha[,3], probs = c(0.025, 0.975))[1])
    data$alpha2_u <- as.numeric(quantile(pars_re$alpha[,3], probs = c(0.025, 0.975))[2])
    
    data$gamma_l <- as.numeric(quantile(pars_re$gamma, probs = c(0.025, 0.975))[1])
    data$gamma_u <- as.numeric(quantile(pars_re$gamma, probs = c(0.025, 0.975))[2])
    
    data$delta_l <- as.numeric(quantile(pars_re$delta, probs = c(0.025, 0.975))[1])
    data$delta_u <- as.numeric(quantile(pars_re$delta, probs = c(0.025, 0.975))[2])
    
    data$sigma_subj_loc_l <- as.numeric(quantile(pars_re$sigma_subj_loc, probs = c(0.025, 0.975))[1])
    data$sigma_subj_loc_u <- as.numeric(quantile(pars_re$sigma_subj_loc, probs = c(0.025, 0.975))[2])
    
    data$sigma_subj_scale_l <- as.numeric(quantile(pars_re$sigma_subj_scale, probs = c(0.025, 0.975))[1])
    data$sigma_subj_scale_u <- as.numeric(quantile(pars_re$sigma_subj_scale, probs = c(0.025, 0.975))[2])
    
    data$rho_subj_loc_scale_l <- as.numeric(quantile(pars_re$rho_subj_loc_scale, probs = c(0.025, 0.975))[1])
    data$rho_subj_loc_scale_u <- as.numeric(quantile(pars_re$rho_subj_loc_scale, probs = c(0.025, 0.975))[2])
    
    data$sigma_subj_v_loc_l <- as.numeric(quantile(sigma_subj_v_loc, probs = c(0.025, 0.975))[1])
    data$sigma_subj_v_loc_u <- as.numeric(quantile(sigma_subj_v_loc, probs = c(0.025, 0.975))[2])
    
    data$sigma_subj_v_scale_l <- as.numeric(quantile(sigma_subj_v_scale, probs = c(0.025, 0.975))[1])
    data$sigma_subj_v_scale_u <- as.numeric(quantile(sigma_subj_v_scale, probs = c(0.025, 0.975))[2])
    
    data$rho_subj_v_loc_scale_l <- as.numeric(quantile(rho_subj_v_loc_scale, probs = c(0.025, 0.975))[1])
    data$rho_subj_v_loc_scale_u <- as.numeric(quantile(rho_subj_v_loc_scale, probs = c(0.025, 0.975))[2])
    
    data$sigma_subj_lam_l <- as.numeric(quantile(pars_re$sigma_subj_lam, probs = c(0.025, 0.975))[1])
    data$sigma_subj_lam_u <- as.numeric(quantile(pars_re$sigma_subj_lam, probs = c(0.025, 0.975))[2])
    
    data$tau_inter_l <- as.numeric(quantile(pars_re$tau[,1], probs = c(0.025, 0.975))[1])
    data$tau_inter_u <- as.numeric(quantile(pars_re$tau[,1], probs = c(0.025, 0.975))[2])
    
    data$tau_day_l <- as.numeric(quantile(pars_re$tau[,2], probs = c(0.025, 0.975))[1])
    data$tau_day_u <- as.numeric(quantile(pars_re$tau[,2], probs = c(0.025, 0.975))[2])
    
    data$tau_beep1_l <- as.numeric(quantile(pars_re$tau[,3], probs = c(0.025, 0.975))[1])
    data$tau_beep1_u <- as.numeric(quantile(pars_re$tau[,3], probs = c(0.025, 0.975))[2])
    
    data$tau_beep6_l <- as.numeric(quantile(pars_re$tau[,4], probs = c(0.025, 0.975))[1])
    data$tau_beep6_u <- as.numeric(quantile(pars_re$tau[,4], probs = c(0.025, 0.975))[2])
    
    
    #save
    csv_file_path <- paste0("iteration/", name, '/', 'es_check_3.csv')
    write.csv(data, file = csv_file_path, row.names = FALSE)
    #--------------------model3--------------------
  }
}
