# Supplementary material for: A Bayesian Two‐Step Multiple Imputation Approach Based on Mixed Models for Missing EMA Data
Source: Stat Med. 2025 Nov 19;44(25-27):e70325. doi: 10.1002/sim.70325 (PMC12628364; doi:10.1002/sim.70325)
Supplement: Supplementary file 1 — Data S1. Supporting Information. [file SIM-44-0-s001.zip › supinfo/imputation.R]

# packages
library(MASS)
library(Matrix)
library(lme4) 
library(StanHeaders)
library(rstan)

# roots and seeds
set.seed(666)
#setwd('...')

# nsam: Number of generated imputed values (param for multiple imputation)
nsam <- 10

# Import data sets.
joint.miss <- read.csv('data/preprocessing_dataset.csv')
joint.outcome <- joint.miss[which(joint.miss$miss == FALSE),]
joint.incom <- joint.miss[which(joint.miss$miss == TRUE),]
nsubj <- length(unique(joint.miss$subj))

#--------------------impute the missing covariate (sedentary minutes in the paper)--------------------
X <- unname(model.matrix(~ Gender + Age + condition_pa + 
                           rx1 + rx23 + weekend + 
                           rx1_condition_pa + rx23_condition_pa + 
                           rx1_weekend + rx23_weekend + 
                           rx1_condition_pa_weekend + rx23_condition_pa_weekend, data = joint.incom))

# RILM
mc_fit <- readRDS('random_intercept_fixed_impx.rds')
pars_re <- extract(mc_fit, pars = c("beta", "alpha", "v_subj_loc"))
samno <- sample(nrow(pars_re$beta), nsam, replace = TRUE)
sample_beta <- pars_re$beta[samno,]
sample_alpha <- pars_re$alpha[samno]
sample_v_subj_loc <- pars_re$v_subj_loc[samno,]
sample_re_mul <- matrix(nrow = nrow(joint.incom), ncol = nsam)
for (i in 1:nsam){
  sample_mean <- as.matrix(X) %*% as.matrix(sample_beta[i,]) + sample_v_subj_loc[i,][joint.incom$subj]
  sample_std <- sqrt(exp(sample_alpha[i]))
  for (j in 1:length(sample_mean)){
    sample_re_mul[j,i] <- rnorm(1, sample_mean[j], sample_std)
  }
}
joint.miss$x_imp_model1 <- joint.miss$sedentary_min_sqrt
joint.miss[which(joint.miss$miss == 1), ]$x_imp_model1 <- rowMeans(sample_re_mul)

# MELS
mc_fit <- readRDS('random_intercept_impx.rds')
pars_re <- extract(mc_fit, pars = c("beta", 
                                    "alpha",
                                    "v_subj_loc",
                                    "v_subj_scale"))
samno <- sample(nrow(pars_re$beta), nsam, replace = TRUE)
sample_beta <- pars_re$beta[samno,]
sample_alpha <- pars_re$alpha[samno,]
sample_v_subj_loc <- pars_re$v_subj_loc[samno,]
sample_v_subj_scale <- pars_re$v_subj_scale[samno,]
sample_re_mul <- matrix(nrow = nrow(joint.incom), ncol = nsam)
for (i in 1:nsam){
  sample_mean <- as.matrix(X) %*% as.matrix(sample_beta[i,]) + sample_v_subj_loc[i,][joint.incom$subj]
  sample_std <- sqrt(exp(as.matrix(X) %*% as.matrix(sample_alpha[i,]) + sample_v_subj_scale[i,][joint.incom$subj]))
  for (j in 1:length(sample_mean)){
    sample_re_mul[j,i] <- rnorm(1, sample_mean[j], sample_std[j])
  }
}
joint.miss$x_imp_model2 <- joint.miss$sedentary_min_sqrt
joint.miss[which(joint.miss$miss == 1), ]$x_imp_model2 <- rowMeans(sample_re_mul)

# SPMELS
mc_fit <- readRDS('shared_loc_scale_impx.rds')
pars_re <- extract(mc_fit, pars = c("beta", 
                                    "alpha",
                                    "tau",
                                    "gamma",
                                    "delta",
                                    "v_subj_loc",
                                    "v_subj_scale",
                                    "v_subj_lam"))
samno <- sample(nrow(pars_re$beta), nsam, replace = TRUE)
sample_beta <- pars_re$beta[samno,]
sample_alpha <- pars_re$alpha[samno,]
sample_gamma <- pars_re$gamma[samno]
sample_delta <- pars_re$delta[samno]
sample_v_subj_loc <- pars_re$v_subj_loc[samno,]
sample_v_subj_scale <- pars_re$v_subj_scale[samno,]
sample_v_subj_lam <- pars_re$v_subj_lam[samno,]
sample_re_mul <- matrix(nrow = nrow(joint.incom), ncol = nsam)
for (i in 1:nsam){
  sample_mean <- as.matrix(X) %*% as.matrix(sample_beta[i,]) + sample_gamma[i]*sample_v_subj_lam[i,][joint.incom$subj] + sample_v_subj_loc[i,][joint.incom$subj]
  sample_std <- sqrt(exp(as.matrix(X) %*% as.matrix(sample_alpha[i,]) + sample_delta[i]*sample_v_subj_lam[i,][joint.incom$subj] + sample_v_subj_scale[i,][joint.incom$subj]))
  for (j in 1:length(sample_mean)){
    sample_re_mul[j,i] <- rnorm(1, sample_mean[j], sample_std[j])
  }
}
joint.miss$x_imp_model3 <- joint.miss$sedentary_min_sqrt
joint.miss[which(joint.miss$miss == 1), ]$x_imp_model3 <- rowMeans(sample_re_mul)
write.csv(joint.miss, 'data_imp.csv')
#--------------------impute the missing covariate (sedentary minutes in the paper)--------------------

#--------------------impute the response (MVPA in the paper)--------------------
joint.miss <- read.csv('data_imp.csv')
joint.outcome <- joint.miss[which(joint.miss$miss == FALSE),]
joint.incom <- joint.miss[which(joint.miss$miss == TRUE),]

# RILM
mc_fit <- readRDS('random_intercept_fixed.rds')
pars_re <- extract(mc_fit, pars = c("beta", "alpha", "v_subj_loc"))
samno <- sample(nrow(pars_re$beta), nsam, replace = TRUE)
sample_beta <- pars_re$beta[samno,]
sample_alpha <- pars_re$alpha[samno]
sample_v_subj_loc <- pars_re$v_subj_loc[samno,]

# Use the imputed missing covariate based on RILM.
sample_re_mul <- matrix(nrow = nrow(joint.incom), ncol = nsam)
X <- unname(model.matrix(~ x_imp_model1 + Gender + Age + condition_pa + 
                           rx1 + rx23 + weekend + 
                           rx1_condition_pa + rx23_condition_pa + 
                           rx1_weekend + rx23_weekend + 
                           rx1_condition_pa_weekend + rx23_condition_pa_weekend, data = joint.incom))
for (i in 1:nsam){
  sample_mean <- as.matrix(X) %*% as.matrix(sample_beta[i,]) + sample_v_subj_loc[i,][joint.incom$subj]
  sample_std <- sqrt(exp(sample_alpha[i]))
  for (j in 1:length(sample_mean)){
    sample_re_mul[j,i] <- rnorm(1, sample_mean[j], sample_std)
  }
}
joint.miss$y_imp_model1_model1 <- joint.miss$mvpa_sqrt
joint.miss[which(joint.miss$miss == 1), ]$y_imp_model1_model1 <- rowMeans(sample_re_mul)

# Use the imputed missing covariate based on MELS.
sample_re_mul <- matrix(nrow = nrow(joint.incom), ncol = nsam)
X <- unname(model.matrix(~ x_imp_model2 + Gender + Age + condition_pa + 
                           rx1 + rx23 + weekend + 
                           rx1_condition_pa + rx23_condition_pa + 
                           rx1_weekend + rx23_weekend + 
                           rx1_condition_pa_weekend + rx23_condition_pa_weekend, data = joint.incom))
for (i in 1:nsam){
  sample_mean <- as.matrix(X) %*% as.matrix(sample_beta[i,]) + as.matrix(sample_v_subj_loc[1, joint.incom$subj])
  sample_std <- sqrt(exp(sample_alpha[i]))
  for (j in 1:length(sample_mean)){
    sample_re_mul[j,i] <- rnorm(1, sample_mean[j], sample_std)
  }
}
joint.miss$y_imp_model2_model1 <- joint.miss$mvpa_sqrt
joint.miss[which(joint.miss$miss == 1), ]$y_imp_model2_model1 <- rowMeans(sample_re_mul)

# Use the imputed missing covariate based on SPMELS.
sample_re_mul <- matrix(nrow = nrow(joint.incom), ncol = nsam)
X <- unname(model.matrix(~ x_imp_model3 + Gender + Age + condition_pa + 
                           rx1 + rx23 + weekend + 
                           rx1_condition_pa + rx23_condition_pa + 
                           rx1_weekend + rx23_weekend + 
                           rx1_condition_pa_weekend + rx23_condition_pa_weekend, data = joint.incom))
for (i in 1:nsam){
  sample_mean <- as.matrix(X) %*% as.matrix(sample_beta[i,]) + as.matrix(sample_v_subj_loc[1, joint.incom$subj])
  sample_std <- sqrt(exp(sample_alpha[i]))
  for (j in 1:length(sample_mean)){
    sample_re_mul[j,i] <- rnorm(1, sample_mean[j], sample_std)
  }
}
joint.miss$y_imp_model3_model1 <- joint.miss$mvpa_sqrt
joint.miss[which(joint.miss$miss == 1), ]$y_imp_model3_model1 <- rowMeans(sample_re_mul)

# MELS
mc_fit <- readRDS('random_intercept.rds')
pars_re <- extract(mc_fit, pars = c("beta", 
                                    "alpha",
                                    "v_subj_loc",
                                    "v_subj_scale"))
samno <- sample(nrow(pars_re$beta), nsam, replace = TRUE)
sample_beta <- pars_re$beta[samno,]
sample_alpha <- pars_re$alpha[samno,]
sample_v_subj_loc <- pars_re$v_subj_loc[samno,]
sample_v_subj_scale <- pars_re$v_subj_scale[samno,]

# Use the imputed missing covariate based on RILM.
sample_re_mul <- matrix(nrow = nrow(joint.incom), ncol = nsam)
X <- unname(model.matrix(~ x_imp_model1 + Gender + Age + condition_pa + 
                           rx1 + rx23 + weekend + 
                           rx1_condition_pa + rx23_condition_pa + 
                           rx1_weekend + rx23_weekend + 
                           rx1_condition_pa_weekend + rx23_condition_pa_weekend, data = joint.incom))
for (i in 1:nsam){
  sample_mean <- as.matrix(X) %*% as.matrix(sample_beta[i,]) + sample_v_subj_loc[i,][joint.incom$subj]
  sample_std <- sqrt(exp(as.matrix(X) %*% as.matrix(sample_alpha[i,]) + sample_v_subj_scale[i,][joint.incom$subj]))
  for (j in 1:length(sample_mean)){
    sample_re_mul[j,i] <- rnorm(1, sample_mean[j], sample_std[j])
  }
}
joint.miss$y_imp_model1_model2 <- joint.miss$mvpa_sqrt
joint.miss[which(joint.miss$miss == 1), ]$y_imp_model1_model2 <- rowMeans(sample_re_mul)

# Use the imputed missing covariate based on MELS.
sample_re_mul <- matrix(nrow = nrow(joint.incom), ncol = nsam)
X <- unname(model.matrix(~ x_imp_model2 + Gender + Age + condition_pa + 
                           rx1 + rx23 + weekend + 
                           rx1_condition_pa + rx23_condition_pa + 
                           rx1_weekend + rx23_weekend + 
                           rx1_condition_pa_weekend + rx23_condition_pa_weekend, data = joint.incom))
for (i in 1:nsam){
  sample_mean <- as.matrix(X) %*% as.matrix(sample_beta[i,]) + sample_v_subj_loc[i,][joint.incom$subj]
  sample_std <- sqrt(exp(as.matrix(X) %*% as.matrix(sample_alpha[i,]) + sample_v_subj_scale[i,][joint.incom$subj]))
  for (j in 1:length(sample_mean)){
    sample_re_mul[j,i] <- rnorm(1, sample_mean[j], sample_std[j])
  }
}
joint.miss$y_imp_model2_model2 <- joint.miss$mvpa_sqrt
joint.miss[which(joint.miss$miss == 1), ]$y_imp_model2_model2 <- rowMeans(sample_re_mul)

# Use the imputed missing covariate based on SPMELS.
sample_re_mul <- matrix(nrow = nrow(joint.incom), ncol = nsam)
X <- unname(model.matrix(~ x_imp_model3 + Gender + Age + condition_pa + 
                           rx1 + rx23 + weekend + 
                           rx1_condition_pa + rx23_condition_pa + 
                           rx1_weekend + rx23_weekend + 
                           rx1_condition_pa_weekend + rx23_condition_pa_weekend, data = joint.incom))
for (i in 1:nsam){
  sample_mean <- as.matrix(X) %*% as.matrix(sample_beta[i,]) + sample_v_subj_loc[i,][joint.incom$subj]
  sample_std <- sqrt(exp(as.matrix(X) %*% as.matrix(sample_alpha[i,]) + sample_v_subj_scale[i,][joint.incom$subj]))
  for (j in 1:length(sample_mean)){
    sample_re_mul[j,i] <- rnorm(1, sample_mean[j], sample_std[j])
  }
}
joint.miss$y_imp_model3_model2 <- joint.miss$mvpa_sqrt
joint.miss[which(joint.miss$miss == 1), ]$y_imp_model3_model2 <- rowMeans(sample_re_mul)

# SPMELS
mc_fit <- readRDS('shared_loc_scale.rds')
pars_re <- extract(mc_fit, pars = c("beta", 
                                    "alpha",
                                    "tau",
                                    "gamma",
                                    "delta",
                                    "v_subj_loc",
                                    "v_subj_scale",
                                    "v_subj_lam"))
samno <- sample(nrow(pars_re$beta), nsam, replace = TRUE)
sample_beta <- pars_re$beta[samno,]
sample_alpha <- pars_re$alpha[samno,]
sample_gamma <- pars_re$gamma[samno]
sample_delta <- pars_re$delta[samno]
sample_v_subj_loc <- pars_re$v_subj_loc[samno,]
sample_v_subj_scale <- pars_re$v_subj_scale[samno,]
sample_v_subj_lam <- pars_re$v_subj_lam[samno,]

# Use the imputed missing covariate based on RILM.
sample_re_mul <- matrix(nrow = nrow(joint.incom), ncol = nsam)
X <- unname(model.matrix(~ x_imp_model1 + Gender + Age + condition_pa + 
                           rx1 + rx23 + weekend + 
                           rx1_condition_pa + rx23_condition_pa + 
                           rx1_weekend + rx23_weekend + 
                           rx1_condition_pa_weekend + rx23_condition_pa_weekend, data = joint.incom))
for (i in 1:nsam){
  sample_mean <- as.matrix(X) %*% as.matrix(sample_beta[i,]) + sample_gamma[i]*sample_v_subj_lam[i,][joint.incom$subj] + sample_v_subj_loc[i,][joint.incom$subj]
  sample_std <- sqrt(exp(as.matrix(X) %*% as.matrix(sample_alpha[i,]) + sample_delta[i]*sample_v_subj_lam[i,][joint.incom$subj] + sample_v_subj_scale[i,][joint.incom$subj]))
  for (j in 1:length(sample_mean)){
    sample_re_mul[j,i] <- rnorm(1, sample_mean[j], sample_std[j])
  }
}
joint.miss$y_imp_model1_model3 <- joint.miss$mvpa_sqrt
joint.miss[which(joint.miss$miss == 1), ]$y_imp_model1_model3 <- rowMeans(sample_re_mul)

# Use the imputed missing covariate based on MELS.
sample_re_mul <- matrix(nrow = nrow(joint.incom), ncol = nsam)
X <- unname(model.matrix(~ x_imp_model2 + Gender + Age + condition_pa + 
                           rx1 + rx23 + weekend + 
                           rx1_condition_pa + rx23_condition_pa + 
                           rx1_weekend + rx23_weekend + 
                           rx1_condition_pa_weekend + rx23_condition_pa_weekend, data = joint.incom))
for (i in 1:nsam){
  sample_mean <- as.matrix(X) %*% as.matrix(sample_beta[i,]) + sample_gamma[i]*sample_v_subj_lam[i,][joint.incom$subj] + sample_v_subj_loc[i,][joint.incom$subj]
  sample_std <- sqrt(exp(as.matrix(X) %*% as.matrix(sample_alpha[i,]) + sample_delta[i]*sample_v_subj_lam[i,][joint.incom$subj] + sample_v_subj_scale[i,][joint.incom$subj]))
  for (j in 1:length(sample_mean)){
    sample_re_mul[j,i] <- rnorm(1, sample_mean[j], sample_std[j])
  }
}
joint.miss$y_imp_model2_model3 <- joint.miss$mvpa_sqrt
joint.miss[which(joint.miss$miss == 1), ]$y_imp_model2_model3 <- rowMeans(sample_re_mul)

# Use the imputed missing covariate based on SPMELS.
sample_re_mul <- matrix(nrow = nrow(joint.incom), ncol = nsam)
X <- unname(model.matrix(~ x_imp_model3 + Gender + Age + condition_pa + 
                           rx1 + rx23 + weekend + 
                           rx1_condition_pa + rx23_condition_pa + 
                           rx1_weekend + rx23_weekend + 
                           rx1_condition_pa_weekend + rx23_condition_pa_weekend, data = joint.incom))
for (i in 1:nsam){
  sample_mean <- as.matrix(X) %*% as.matrix(sample_beta[i,]) + sample_gamma[i]*sample_v_subj_lam[i,][joint.incom$subj] + sample_v_subj_loc[i,][joint.incom$subj]
  sample_std <- sqrt(exp(as.matrix(X) %*% as.matrix(sample_alpha[i,]) + sample_delta[i]*sample_v_subj_lam[i,][joint.incom$subj] + sample_v_subj_scale[i,][joint.incom$subj]))
  for (j in 1:length(sample_mean)){
    sample_re_mul[j,i] <- rnorm(1, sample_mean[j], sample_std[j])
  }
}
joint.miss$y_imp_model3_model3 <- joint.miss$mvpa_sqrt
joint.miss[which(joint.miss$miss == 1), ]$y_imp_model3_model3 <- rowMeans(sample_re_mul)

write.csv(joint.miss, 'data_imp.csv')
#--------------------impute the response (MVPA in the paper)--------------------
