# Supplementary material for: A Bayesian Two‐Step Multiple Imputation Approach Based on Mixed Models for Missing EMA Data
Source: Stat Med. 2025 Nov 19;44(25-27):e70325. doi: 10.1002/sim.70325 (PMC12628364; doi:10.1002/sim.70325)
Supplement: Supplementary file 1 — Data S1. Supporting Information. [file SIM-44-0-s001.zip › supinfo/imp_shared_loc_scale_impx2.R]

# param
# name: The name of the folder where the data files are saved.
# nsam: Number of generated imputed values (param for multiple imputation).
# niter: Number of times for repeating the multiple imputation.
# sigma1_sub, rho_sub, sigma2_sub, sigma3_sub, gamma_sub, delta_sub, tau_sub, beep1_sub, beep6_sub: The param for simulation.
# nsubj: Number of subjects in the data set.

# Note that x2 is the missing covariate in this function (corresponding to x1 in the paper). It has been imputed by the multiple imputation based on the three models (RILM, MELS, SPMELS) respectively.

imp_shared_loc_scale_impx2 <- function(name,
                                       nsam, niter,
                                       sigma1_sub, rho_sub, sigma2_sub, sigma3_sub, 
                                       gamma_sub, delta_sub, 
                                       tau_sub, beep1_sub, beep6_sub,
                                       nsubj){
  
  path <- paste0(y_var_inter_sub, '_',
                 sigma1_sub, '_', rho_sub, '_', 
                 sigma2_sub, '_', sigma3_sub, '_', 
                 gamma_sub, '_', delta_sub, '_',
                 tau_sub, '_', beep1_sub, '_', beep6_sub)
  path.outcome <- paste0('iteration/', name, '/',
                         y_var_inter_sub, '_',
                         sigma1_sub, '_', rho_sub, '_', 
                         sigma2_sub, '_', sigma3_sub, '_', 
                         gamma_sub, '_', delta_sub, '_',
                         tau_sub, '_', beep1_sub, '_', beep6_sub, '_',
                         'joint.outcome.csv')
  path.missm <- paste0('iteration/', name, '/',
                       'mean_', 
                       y_var_inter_sub, '_',
                       sigma1_sub, '_', rho_sub, '_', 
                       sigma2_sub, '_', sigma3_sub, '_', 
                       gamma_sub, '_', delta_sub, '_', 
                       tau_sub, '_', beep1_sub, '_', beep6_sub, '_', 
                       'joint.miss.csv')
  path.miss1 <- paste0('iteration/', name, '/',
                       'model1_', 
                       y_var_inter_sub, '_',
                       sigma1_sub, '_', rho_sub, '_', 
                       sigma2_sub, '_', sigma3_sub, '_', 
                       gamma_sub, '_', delta_sub, '_', 
                       tau_sub, '_', beep1_sub, '_', beep6_sub, '_', 
                       'joint.miss.csv')
  path.miss2 <- paste0('iteration/', name, '/',
                       'model2_', 
                       y_var_inter_sub, '_',
                       sigma1_sub, '_', rho_sub, '_', 
                       sigma2_sub, '_', sigma3_sub, '_', 
                       gamma_sub, '_', delta_sub, '_', 
                       tau_sub, '_', beep1_sub, '_', beep6_sub, '_', 
                       'joint.miss.csv')
  path.miss3 <- paste0('iteration/', name, '/',
                       'model3_', 
                       y_var_inter_sub, '_',
                       sigma1_sub, '_', rho_sub, '_', 
                       sigma2_sub, '_', sigma3_sub, '_', 
                       gamma_sub, '_', delta_sub, '_', 
                       tau_sub, '_', beep1_sub, '_', beep6_sub, '_', 
                       'joint.miss.csv')
  
  joint.outcome <- read.csv(path.outcome)
  joint.miss <- read.csv(path.missm)
  
  shared_loc_scale_mcmc(joint.outcome, joint.miss, nsubj, paste0('iteration', '/', name, '/', 'shared_loc_scale_', path))
  mc_fit <- readRDS(paste0('iteration', '/', name, '/', 'shared_loc_scale_', path, '.rds'))
  # traceplot(mc_fit, pars = "beta", inc_warmup = TRUE)
  # traceplot(mc_fit, pars = "alpha", inc_warmup = TRUE)
  # traceplot(mc_fit, pars = "tau", inc_warmup = TRUE)
  # traceplot(mc_fit, pars = "gamma", inc_warmup = TRUE)
  # traceplot(mc_fit, pars = "delta", inc_warmup = TRUE)
  # traceplot(mc_fit, pars = "sigma_subj_loc", inc_warmup = TRUE)
  # traceplot(mc_fit, pars = "sigma_subj_scale", inc_warmup = TRUE)
  # traceplot(mc_fit, pars = "sigma_subj_lam", inc_warmup = TRUE)
  # traceplot(mc_fit, pars = "rho_subj_loc_scale", inc_warmup = TRUE)
  
  imp_re <- read.csv(paste0('iteration/', name, '/', 'imp_re.csv'))
  rowno <- 1
  #--------------------Use the imputed missing covariate based on the mean--------------------
  for (a in 1:niter){
    data <- read.csv(path.missm)
    data.test <- data[which(data$miss == TRUE),]
    
    pars_re <- extract(mc_fit, pars = c("beta", 
                                        "alpha",
                                        "gamma",
                                        "delta",
                                        "v_subj_loc",
                                        "v_subj_scale",
                                        "v_subj_lam"))
    
    #sample parameters
    samno <- sample(nrow(pars_re$beta), nsam, replace = TRUE)
    sample_beta <- pars_re$beta[samno,]
    sample_alpha <- pars_re$alpha[samno,]
    sample_gamma <- pars_re$gamma[samno]
    sample_delta <- pars_re$delta[samno]
    sample_v_subj_loc <- pars_re$v_subj_loc[samno,]
    sample_v_subj_scale <- pars_re$v_subj_scale[samno,]
    sample_v_subj_lam <- pars_re$v_subj_lam[samno,]
    
    #recode the parameters
    X <- unname(model.matrix(~ 1 + x1 + x2_imp, data = data.test))
    
    #imputation
    sample_re <- matrix(nrow = nrow(data.test), ncol = 1)
    i <- 1
    
    sample_mean <- as.matrix(X) %*% as.matrix(sample_beta[i,]) + sample_gamma[i]*sample_v_subj_lam[i,][data.test$subj] + sample_v_subj_loc[i,][data.test$subj]
    sample_std <- sqrt(exp(as.matrix(X) %*% as.matrix(sample_alpha[i,]) + sample_delta[i]*sample_v_subj_lam[i,][data.test$subj] + sample_v_subj_scale[i,][data.test$subj]))
    for (j in 1:length(sample_mean)){
      sample_re[j,1] <- rnorm(1, sample_mean[j], sample_std[j])
    }
    imp_re[rowno,]$mean_shared_loc_scale <- imp_re[rowno,]$mean_shared_loc_scale + sum((sample_re - data.test$y)^2)/nrow(data.test)
    
    #multiple imputation
    sample_re_mul <- matrix(nrow = nrow(data.test), ncol = nsam)
    for (i in 1:nsam){
      sample_mean <- as.matrix(X) %*% as.matrix(sample_beta[i,]) + sample_gamma[i]*sample_v_subj_lam[i,][data.test$subj] + sample_v_subj_loc[i,][data.test$subj]
      sample_std <- sqrt(exp(as.matrix(X) %*% as.matrix(sample_alpha[i,]) + sample_delta[i]*sample_v_subj_lam[i,][data.test$subj] + sample_v_subj_scale[i,][data.test$subj]))
      for (j in 1:length(sample_mean)){
        sample_re_mul[j,i] <- rnorm(1, sample_mean[j], sample_std[j])
      }
    }
    imp_re[rowno,]$mean_mul_shared_loc_scale <- imp_re[rowno,]$mean_mul_shared_loc_scale + sum((rowMeans(sample_re_mul) - data.test$y)^2)/nrow(data.test)
  }
  imp_re[rowno,]$mean_shared_loc_scale <- imp_re[rowno,]$mean_shared_loc_scale/niter
  imp_re[rowno,]$mean_mul_shared_loc_scale <- imp_re[rowno,]$mean_mul_shared_loc_scale/niter
  #--------------------Use the imputed missing covariate based on the mean--------------------
  
  #--------------------Use the imputed missing covariate based on the RILM--------------------
  for (a in 1:niter){
    data <- read.csv(path.miss1)
    data.test <- data[which(data$miss == TRUE),]
    
    #recode the parameters
    X <- unname(model.matrix(~ 1 + x1 + x2_imp, data = data.test))
    
    #imputation
    sample_re <- matrix(nrow = nrow(data.test), ncol = 1)
    i <- 1
    sample_mean <- as.matrix(X) %*% as.matrix(sample_beta[i,]) + sample_gamma[i]*sample_v_subj_lam[i,][data.test$subj] + sample_v_subj_loc[i,][data.test$subj]
    sample_std <- sqrt(exp(as.matrix(X) %*% as.matrix(sample_alpha[i,]) + sample_delta[i]*sample_v_subj_lam[i,][data.test$subj] + sample_v_subj_scale[i,][data.test$subj]))
    for (j in 1:length(sample_mean)){
      sample_re[j,1] <- rnorm(1, sample_mean[j], sample_std[j])
    }
    imp_re[rowno,]$model1_shared_loc_scale <- imp_re[rowno,]$model1_shared_loc_scale + sum((sample_re - data.test$y)^2)/nrow(data.test)
    
    #multiple imputation
    sample_re_mul <- matrix(nrow = nrow(data.test), ncol = nsam)
    for (i in 1:nsam){
      sample_mean <- as.matrix(X) %*% as.matrix(sample_beta[i,]) + sample_gamma[i]*sample_v_subj_lam[i,][data.test$subj] + sample_v_subj_loc[i,][data.test$subj]
      sample_std <- sqrt(exp(as.matrix(X) %*% as.matrix(sample_alpha[i,]) + sample_delta[i]*sample_v_subj_lam[i,][data.test$subj] + sample_v_subj_scale[i,][data.test$subj]))
      for (j in 1:length(sample_mean)){
        sample_re_mul[j,i] <- rnorm(1, sample_mean[j], sample_std[j])
      }
    }
    imp_re[rowno,]$model1_mul_shared_loc_scale <- imp_re[rowno,]$model1_mul_shared_loc_scale + sum((rowMeans(sample_re_mul) - data.test$y)^2)/nrow(data.test)
  }
  imp_re[rowno,]$model1_shared_loc_scale <- imp_re[rowno,]$model1_shared_loc_scale/niter
  imp_re[rowno,]$model1_mul_shared_loc_scale <- imp_re[rowno,]$model1_mul_shared_loc_scale/niter
  #--------------------Use the imputed missing covariate based on the RILM--------------------

  #--------------------Use the imputed missing covariate based on the MELS--------------------
  imp_re[rowno,]$model2_shared_loc_scale <- 0
  imp_re[rowno,]$model2_mul_shared_loc_scale <- 0
  
  for (a in 1:niter){
    data <- read.csv(path.miss2)
    data.test <- data[which(data$miss == TRUE),]
    
    #recode the parameters
    X <- unname(model.matrix(~ 1 + x1 + x2_imp, data = data.test))
    
    #imputation
    sample_re <- matrix(nrow = nrow(data.test), ncol = 1)
    i <- 1
    sample_mean <- as.matrix(X) %*% as.matrix(sample_beta[i,]) + sample_gamma[i]*sample_v_subj_lam[i,][data.test$subj] + sample_v_subj_loc[i,][data.test$subj]
    sample_std <- sqrt(exp(as.matrix(X) %*% as.matrix(sample_alpha[i,]) + sample_delta[i]*sample_v_subj_lam[i,][data.test$subj] + sample_v_subj_scale[i,][data.test$subj]))
    for (j in 1:length(sample_mean)){
      sample_re[j,1] <- rnorm(1, sample_mean[j], sample_std[j])
    }
    imp_re[rowno,]$model2_shared_loc_scale <- imp_re[rowno,]$model2_shared_loc_scale + sum((sample_re - data.test$y)^2)/nrow(data.test)
    
    #multiple imputation
    sample_re_mul <- matrix(nrow = nrow(data.test), ncol = nsam)
    for (i in 1:nsam){
      sample_mean <- as.matrix(X) %*% as.matrix(sample_beta[i,]) + sample_gamma[i]*sample_v_subj_lam[i,][data.test$subj] + sample_v_subj_loc[i,][data.test$subj]
      sample_std <- sqrt(exp(as.matrix(X) %*% as.matrix(sample_alpha[i,]) + sample_delta[i]*sample_v_subj_lam[i,][data.test$subj] + sample_v_subj_scale[i,][data.test$subj]))
      for (j in 1:length(sample_mean)){
        sample_re_mul[j,i] <- rnorm(1, sample_mean[j], sample_std[j])
      }
    }
    imp_re[rowno,]$model2_mul_shared_loc_scale <- imp_re[rowno,]$model2_mul_shared_loc_scale + sum((rowMeans(sample_re_mul) - data.test$y)^2)/nrow(data.test)
  }
  imp_re[rowno,]$model2_shared_loc_scale <- imp_re[rowno,]$model2_shared_loc_scale/niter
  imp_re[rowno,]$model2_mul_shared_loc_scale <- imp_re[rowno,]$model2_mul_shared_loc_scale/niter
  #--------------------Use the imputed missing covariate based on the MELS--------------------
  
  #--------------------Use the imputed missing covariate based on the SPMELS--------------------
  imp_re[rowno,]$model3_shared_loc_scale <- 0
  imp_re[rowno,]$model3_mul_shared_loc_scale <- 0
  
  for (a in 1:niter){
    data <- read.csv(path.miss3)
    data.test <- data[which(data$miss == TRUE),]
    
    #recode the parameters
    X <- unname(model.matrix(~ 1 + x1 + x2_imp, data = data.test))
    data.test.uni <- unique(data.test$subj)
    for (i in 1:length(data.test.uni)){
      data.test[which(data.test$subj == data.test.uni[i]),]$subj <- i
    }
    
    #imputation
    sample_re <- matrix(nrow = nrow(data.test), ncol = 1)
    i <- 1
    sample_mean <- as.matrix(X) %*% as.matrix(sample_beta[i,]) + sample_gamma[i]*sample_v_subj_lam[i,][data.test$subj] + sample_v_subj_loc[i,][data.test$subj]
    sample_std <- sqrt(exp(as.matrix(X) %*% as.matrix(sample_alpha[i,]) + sample_delta[i]*sample_v_subj_lam[i,][data.test$subj] + sample_v_subj_scale[i,][data.test$subj]))
    for (j in 1:length(sample_mean)){
      sample_re[j,1] <- rnorm(1, sample_mean[j], sample_std[j])
    }
    imp_re[rowno,]$model3_shared_loc_scale <- imp_re[rowno,]$model3_shared_loc_scale + sum((sample_re - data.test$y)^2)/nrow(data.test)
    
    #multiple imputation
    sample_re_mul <- matrix(nrow = nrow(data.test), ncol = nsam)
    for (i in 1:nsam){
      sample_mean <- as.matrix(X) %*% as.matrix(sample_beta[i,]) + sample_gamma[i]*sample_v_subj_lam[i,][data.test$subj] + sample_v_subj_loc[i,][data.test$subj]
      sample_std <- sqrt(exp(as.matrix(X) %*% as.matrix(sample_alpha[i,]) + sample_delta[i]*sample_v_subj_lam[i,][data.test$subj] + sample_v_subj_scale[i,][data.test$subj]))
      for (j in 1:length(sample_mean)){
        sample_re_mul[j,i] <- rnorm(1, sample_mean[j], sample_std[j])
      }
    }
    imp_re[rowno,]$model3_mul_shared_loc_scale <- imp_re[rowno,]$model3_mul_shared_loc_scale + sum((rowMeans(sample_re_mul) - data.test$y)^2)/nrow(data.test)
  }
  imp_re[rowno,]$model3_shared_loc_scale <- imp_re[rowno,]$model3_shared_loc_scale/niter
  imp_re[rowno,]$model3_mul_shared_loc_scale <- imp_re[rowno,]$model3_mul_shared_loc_scale/niter
  #--------------------Use the imputed missing covariate based on the SPMELS--------------------
  write.csv(imp_re, file = paste0('iteration/', name, '/', 'imp_re.csv'), row.names = FALSE)
}
  
