# Supplementary material for: A Bayesian Two‐Step Multiple Imputation Approach Based on Mixed Models for Missing EMA Data
Source: Stat Med. 2025 Nov 19;44(25-27):e70325. doi: 10.1002/sim.70325 (PMC12628364; doi:10.1002/sim.70325)
Supplement: Supplementary file 1 — Data S1. Supporting Information. [file SIM-44-0-s001.zip › supinfo/main.R]

# packages
library(MASS)
library(Matrix)
library(lme4) 
library(StanHeaders)
library(rstan)

# roots and seeds
#setwd("...")
set.seed(123)

# Functions
# impx2_random_intercept_mcmc：Fit the MELS model by MCMC for the missing covariate (x1 in the paper).
# impx2_shared_loc_scale_mcmc: Fit the SPMELS model by MCMC for the missing covariate (x1 in the paper).
# random_intercept_mcmc: Fit the MELS model by MCMC for the response (y in the paper).
# shared_loc_scale_mcmc: Fit the SPMELS model by MCMC for the response (y in the paper).
# create_file: Create the file to save the results for the nth simulation with the same values of param (Repeat the whole simulation experiment for 100 times to make the results robust).
# decide_intercept: Control the missing ratio to around 20% in each simulation by controlling the intercept in the regression for missing (tau_0 in the paper). 
# create_data: Create the simulated data set and impute the missing covariate (x1 in the paper) by the three models respectively.
# create_imp_re: Create an empty CSV file to save the imputation error of the nth simulation for a given set of parameter values.
# imp_random_intercept_fixed_impx2: Conduct multiple imputation for the response (y in the paper) based on the RILM model. The missing covariate (x1 in the paper) has been imputed by the multiple imputation based on the three models (RILM, MELS, SPMELS) respectively.
# imp_random_intercept_mcmc_impx2: Conduct multiple imputation for the response (y in the paper) based on the MELS model. The missing covariate (x1 in the paper) has been imputed by the multiple imputation based on the three models (RILM, MELS, SPMELS) respectively.
# imp_shared_loc_scale_impx2: Conduct multiple imputation for the response (y in the paper) based on the SPMELS model. The missing covariate (x1 in the paper) has been imputed by the multiple imputation based on the three models (RILM, MELS, SPMELS) respectively.
# merge_error: Merge the imputation errors of data simulated with the same parameter values but using different models to impute the response and missing covariate in one CSV.
# estimators_check: Calculate the estimate of one simulated data set.
# create_bias_confit: Merge the estimate, bias, and coverage of the three different models for all data sets simulated with the same parameter values.

source("code/function/impx2_random_intercept_mcmc.R")
source("code/function/impx2_shared_loc_scale_mcmc.R")
source("code/function/random_intercept_mcmc.R")
source("code/function/shared_loc_scale_mcmc.R")
source("code/function/create_file.R")
source("code/function/decide_intercept.R")
source("code/function/create_data.R")
source("code/function/create_imp_re.R")
source("code/function/imp_random_intercept_fixed_impx2.R")
source("code/function/imp_random_intercept_mcmc_impx2.R")
source("code/function/imp_shared_loc_scale_impx2.R")
source("code/function/merge_error.R")
source("code/function/estimators_check.R")
source("code/function/create_bias_confint.R")

# stan settings
rstan_options(auto_write = TRUE)
options(mc.cores = parallel::detectCores())

# defaults for parameters
#------------create data------------
# nsubj: Number of simulated subjects
# ntime: Number of simulated days
# nbeep: Number of simulated beeps within one day

nsubj <- 20
ntime <- 5
nbeep <- 6
#------------random parameters------------
# y_var_inter_sub: Intercept in the WS model of the response y (alpha_0^{(2)} in the paper).
# sigma1_sub: SD of the residual random location effect of the response y (sigma_{\eta_0^{(2)}} in the paper). 
# rho_sub: correlation between the residual random location effect and random scale effect of the response y (rho_{\eta_0^{(2)}, \eta_1^{(2)}} in the paper).
# sigma2_sub: SD of the residual random scale effect of the response y (sigma_{\eta_1^{(2)}} in the paper). 
# sigma3_sub: SD of the random missing effect of the response y (sigma_{\lambda} in the paper).
# gamma_sub: How much the random missing effect will determine the random location effect (\gamma^{(2)} in the paper).
# delta_sub: How much the random missing effect will determine the random scale effect (\delta^{(2)} in the paper).
# tau_sub: the coefficient of the day t_{ij} (tau_1 in the paper).
# beep1_sub: the coefficient of the first beep (tau_2 in the paper).
# beep6_sub: the coefficient of the sixth beep (tau_3 in the paper).

# default: 0
y_var_inter_sub <- 0
# default: 1
sigma1_sub <- 1
# default: -0.2
rho_sub <- -0.2
# default: 1
sigma2_sub <- 1
# default: 1
sigma3_sub <- 1
# default: -0.5
gamma_sub <- -0.5
# default: -0.5
delta_sub <- 0.75
# default: 0.1
tau_sub <- 0.1
# default: 0.05
beep1_sub <- 0.05
# default: 0.1
beep6_sub <- 0.1
#------------data------------
# x1 is the subject-related covariate (x_{2i} in the paper)
x1 <- read.csv("data/x1.csv")
# lambda is the random missing effect generated by a normal distribution with mean 0 and variance sigma3_sub^2
lam <- read.csv("data/lam1.csv")$lam
#------------nsame & niter------------
# nsam: Number of generated imputed values (param for multiple imputation).
# niter: Number of times for repeating the multiple imputation.
nsam <- 10
niter <- 10

# Default of param for simulation
default <- '0_1_-0.2_1_1_-0.5_0.5_0.1_0.05_0.1'

# We repeat the whole simulation experiment for 100 times to make the results robust.
for (n in 1:100){
name <- paste0(y_var_inter_sub,'_', sigma1_sub, '_', rho_sub, '_', 
               sigma2_sub, '_', sigma3_sub, '_', 
               gamma_sub, '_', delta_sub, '_',
               tau_sub, '_', beep1_sub, '_', beep6_sub, '/', 
               n)


# Main codes
#---------------------create results---------------------
create_file(n, y_var_inter_sub, sigma1_sub, rho_sub,
            sigma2_sub, sigma3_sub,
            gamma_sub, delta_sub,
            tau_sub, beep1_sub, beep6_sub)
create_data(2, # or you might choose 1
            name,
            n,
            default,
            nsubj, ntime, nbeep,
            y_var_inter_sub,
            sigma1_sub, rho_sub, sigma2_sub, sigma3_sub,
            gamma_sub, delta_sub,
            tau_sub, beep1_sub, beep6_sub,
            x1, lam,
            nsam)

create_imp_re(name)
imp_random_intercept_fixed_impx2(name,
                                 nsam, niter,
                                 sigma1_sub, rho_sub, sigma2_sub, sigma3_sub, 
                                 gamma_sub, delta_sub, 
                                 tau_sub, beep1_sub, beep6_sub)
imp_random_intercept_mcmc_impx2(name,
                                nsam, niter,
                                sigma1_sub, rho_sub, sigma2_sub, sigma3_sub,
                                gamma_sub, delta_sub,
                                tau_sub, beep1_sub, beep6_sub)
imp_shared_loc_scale_impx2(name,
                           nsam, niter,
                           sigma1_sub, rho_sub, sigma2_sub, sigma3_sub,
                           gamma_sub, delta_sub,
                           tau_sub, beep1_sub, beep6_sub,
                           nsubj)
}
#---------------------create results---------------------

#---------------------merge errors---------------------
start_point <- 1
end_point <- 100
name_list<- NULL
for (i in 1:length( seq(start_point, end_point) )){
  name_list[i] <- paste0(y_var_inter_sub, '_',
                         sigma1_sub, '_', rho_sub, '_', 
                         sigma2_sub, '_', sigma3_sub, '_', 
                         gamma_sub, '_', delta_sub, '_',
                         tau_sub, '_', beep1_sub, '_', beep6_sub, '/',
                         seq(start_point, end_point)[i])
}

merge_error(name_list,
            y_var_inter_sub, 
            sigma1_sub, rho_sub, sigma2_sub, sigma3_sub, 
            gamma_sub, delta_sub, 
            tau_sub, beep1_sub, beep6_sub)
#---------------------merge errors---------------------

#---------------------bias & confint---------------------
for (i in start_point:end_point){
  estimators_check(c(paste0(y_var_inter_sub, '_',
                            sigma1_sub, '_', rho_sub, '_', 
                            sigma2_sub, '_', sigma3_sub, '_', 
                            gamma_sub, '_', delta_sub, '_',
                            tau_sub, '_', beep1_sub, '_', beep6_sub, '/', 
                            i)),
                   y_var_inter_sub, 
                   sigma1_sub, rho_sub, sigma2_sub, sigma3_sub, 
                   gamma_sub, delta_sub, 
                   tau_sub, beep1_sub, beep6_sub)
}
create_bias_confint(name_list,
                    y_var_inter_sub,
                    sigma1_sub, rho_sub, sigma2_sub, sigma3_sub, 
                    gamma_sub, delta_sub, 
                    tau_sub, beep1_sub, beep6_sub)
#---------------------bias & confint---------------------
