# Supplementary material for: A Bayesian Two‐Step Multiple Imputation Approach Based on Mixed Models for Missing EMA Data
Source: Stat Med. 2025 Nov 19;44(25-27):e70325. doi: 10.1002/sim.70325 (PMC12628364; doi:10.1002/sim.70325)
Supplement: Supplementary file 1 — Data S1. Supporting Information. [file SIM-44-0-s001.zip › supinfo/merge_error.R]

# param
# name_list: A vector containing the names of the folders that store data simulated with the same parameter values.
# y_var_inter_sub, sigma1_sub, rho_sub, sigma2_sub, sigma3_sub, gamma_sub, delta_sub, tau_sub, beep1_sub, beep6_sub: The param for simulation.

merge_error <- function(name_list,
                        y_var_inter_sub, 
                        sigma1_sub, rho_sub, sigma2_sub, sigma3_sub, 
                        gamma_sub, delta_sub, 
                        tau_sub, beep1_sub, beep6_sub){
  #length of the list
  n <- length(name_list)
  
  #create the table
  column_names <- c(
    "mean_random_intercept_fixed",
    "mean_mul_random_intercept_fixed",
    "mean_random_intercept_mcmc",
    "mean_mul_random_intercept_mcmc",
    "mean_shared_loc_scale",
    "mean_mul_shared_loc_scale",
    "model1_random_intercept_fixed",
    "model1_mul_random_intercept_fixed",
    "model1_random_intercept_mcmc",
    "model1_mul_random_intercept_mcmc",
    "model1_shared_loc_scale",
    "model1_mul_shared_loc_scale",
    "model2_random_intercept_fixed",
    "model2_mul_random_intercept_fixed",
    "model2_random_intercept_mcmc",
    "model2_mul_random_intercept_mcmc",
    "model2_shared_loc_scale",
    "model2_mul_shared_loc_scale",
    "model3_random_intercept_fixed",
    "model3_mul_random_intercept_fixed",
    "model3_random_intercept_mcmc",
    "model3_mul_random_intercept_mcmc",
    "model3_shared_loc_scale",
    "model3_mul_shared_loc_scale",
    "best_combo",
    "worse_combo",
    "diff",
    "diff_prop",
    "mul_best_combo",
    "mul_worse_combo",
    "mul_diff",
    "mul_diff_prop"
  )
  data <- data.frame(matrix(0, nrow = 1, ncol = length(column_names)))
  colnames(data) <- column_names
  
  for (name in name_list){
    result <- read.csv(paste0('iteration/', name, '/imp_re.csv'))
    data <- data + cbind(result, data.frame(t(rep(0, 8))))
  }
  data <- data/n
  
  #save
  path <- paste0(y_var_inter_sub, '_',
                 sigma1_sub, '_', rho_sub, '_', 
                 sigma2_sub, '_', sigma3_sub, '_', 
                 gamma_sub, '_', delta_sub, '_',
                 tau_sub, '_', beep1_sub, '_', beep6_sub)
  csv_file_path <- paste0('iteration/', 
                          path, '/',
                          path, '_',
                          'imp_error.csv')
  
  mul_col <- colnames(result[, grep("mul", colnames(result))])
  mul_col <- setdiff(mul_col, colnames(result)[1:6])
  sig_col <- setdiff(colnames(result), mul_col)
  sig_col <- setdiff(sig_col, colnames(result)[1:6])
  mul_col
  sig_col
  
  data$best_combo <- names(result)[which(data ==  min(data[1,sig_col]))]
  data$worse_combo <- names(result)[which(data ==  max(data[1,sig_col]))]
  data$diff <- max(data[1,sig_col]) - min(data[1,sig_col])
  data$diff_prop <- data$diff/max(data[1,sig_col])
  data$mul_best_combo <- names(result)[which(data ==  min(data[1,mul_col]))]
  data$mul_worse_combo <- names(result)[which(data ==  max(data[1,mul_col]))]
  data$mul_diff <- max(data[1,mul_col]) - min(data[1,mul_col])
  data$mul_diff_prop <- data$mul_diff/max(data[1,mul_col])

  write.csv(data, file = csv_file_path, row.names = FALSE)
}
