# Supplementary material for: A Bayesian Two‐Step Multiple Imputation Approach Based on Mixed Models for Missing EMA Data
Source: Stat Med. 2025 Nov 19;44(25-27):e70325. doi: 10.1002/sim.70325 (PMC12628364; doi:10.1002/sim.70325)
Supplement: Supplementary file 1 — Data S1. Supporting Information. [file SIM-44-0-s001.zip › supinfo/modeling.R]

# packages
library(MASS)
library(Matrix)
library(lme4) 
library(StanHeaders)
library(rstan)

# roots and seeds
set.seed(666)
setwd('...')

# Stan settings
rstan_options(auto_write = TRUE)
options(mc.cores = parallel::detectCores())

# Functions
# random_intercept_mcmc_fixed_impx: Fit the RILM model by MCMC for the missing covariate (sedentary minutes in the paper).
# random_intercept_mcmc_fixed: Fit the RILM model by MCMC for the missing response (MVPA in the paper).
# random_intercept_mcmc_impx: Fit the MELS model by MCMC for the missing covariate (sedentary minutes in the paper).
# random_intercept_mcmc: Fit the MELS model by MCMC for the missing response (MVPA in the paper).
# shared_loc_scale_mcmc_impx: Fit the SPMELS model by MCMC for the missing covariate (sedentary minutes in the paper).
# shared_loc_scale_mcmc: Fit the SPMELS model by MCMC for the missing response (MVPA in the paper).

source("function/random_intercept_mcmc_fixed_impx.R")
source("function/random_intercept_mcmc_fixed.R")
source("function/random_intercept_mcmc_impx.R")
source("function/random_intercept_mcmc.R")
source("function/shared_loc_scale_mcmc_impx.R")
source("function/shared_loc_scale_mcmc.R")

joint.miss <- read.csv('preprocessing_dataset.csv')
joint.outcome <- joint.miss[which(joint.miss$miss == FALSE),]
nsubj <- length(unique(joint.miss$subj))

random_intercept_mcmc_fixed_impx(joint.outcome, 'random_intercept_fixed_impx')
# mc_fit <- readRDS('random_intercept_fixed_impx.rds')
# pars_re <- extract(mc_fit, pars = c("beta", "alpha",
#                                     "sigma_subj_loc"))
# traceplot(mc_fit, pars = "beta", inc_warmup = TRUE)
# traceplot(mc_fit, pars = "alpha", inc_warmup = TRUE)
# traceplot(mc_fit, pars = "sigma_subj_loc", inc_warmup = TRUE)
# colMeans(pars_re$beta)
# mean(pars_re$alpha)
# mean(pars_re$sigma_subj_loc)
# model <- lmer(sedentary_min ~ rx1 + rx23 + Gender + Age + condition_pa + (1 | subj), data = joint.outcome)
# summary(model)

random_intercept_mcmc_fixed(joint.outcome, 'random_intercept_fixed')
# mc_fit <- readRDS('random_intercept_fixed.rds')
# pars_re <- extract(mc_fit, pars = c("beta", "alpha",
#                                     "sigma_subj_loc"))
# traceplot(mc_fit, pars = "beta", inc_warmup = TRUE)
# traceplot(mc_fit, pars = "alpha", inc_warmup = TRUE)
# traceplot(mc_fit, pars = "sigma_subj_loc", inc_warmup = TRUE)
# colMeans(pars_re$beta)
# mean(pars_re$alpha)
# mean(pars_re$sigma_subj_loc)
# model <- lmer(mvpa ~ sedentary_min + rx1 + rx23 + Gender + Age + condition_pa + (1 | subj), data = joint.outcome)
# summary(model)

random_intercept_mcmc_impx(joint.outcome, 'random_intercept_impx')
# mc_fit <- readRDS('random_intercept_impx.rds')
# pars_re <- extract(mc_fit, pars = c("beta", "alpha",
#                                     "sigma_subj_loc", "sigma_subj_scale", "rho_subj_loc_scale"))
# traceplot(mc_fit, pars = "beta", inc_warmup = TRUE)
# traceplot(mc_fit, pars = "alpha", inc_warmup = TRUE)
# traceplot(mc_fit, pars = "sigma_subj_loc", inc_warmup = TRUE)
# traceplot(mc_fit, pars = "sigma_subj_scale", inc_warmup = TRUE)
# traceplot(mc_fit, pars = "rho_subj_loc_scale", inc_warmup = TRUE)
# colMeans(pars_re$beta)
# colMeans(pars_re$alpha)
# mean(pars_re$sigma_subj_loc)
# mean(pars_re$sigma_subj_scale)
# mean(pars_re$rho_subj_loc_scale)


random_intercept_mcmc(joint.outcome, 'random_intercept')
# mc_fit <- readRDS('random_intercept.rds')
# pars_re <- extract(mc_fit, pars = c("beta", "alpha",
#                                     "sigma_subj_loc", "sigma_subj_scale", "rho_subj_loc_scale"))
# traceplot(mc_fit, pars = "beta", inc_warmup = TRUE)
# traceplot(mc_fit, pars = "alpha", inc_warmup = TRUE)
# traceplot(mc_fit, pars = "sigma_subj_loc", inc_warmup = TRUE)
# traceplot(mc_fit, pars = "sigma_subj_scale", inc_warmup = TRUE)
# traceplot(mc_fit, pars = "rho_subj_loc_scale", inc_warmup = TRUE)
# colMeans(pars_re$beta)
# colMeans(pars_re$alpha)
# mean(pars_re$sigma_subj_loc)
# mean(pars_re$sigma_subj_scale)
# mean(pars_re$rho_subj_loc_scale)

shared_loc_scale_mcmc_impx(joint.outcome, joint.miss, nsubj, 'shared_loc_scale_impx')
# mc_fit <- readRDS('shared_loc_scale_impx.rds')
# pars_re <- extract(mc_fit, pars = c("beta", "alpha",
#                                     "sigma_subj_loc", "sigma_subj_scale", "rho_subj_loc_scale",
#                                     "sigma_subj_lam", "gamma", "delta",
#                                     "tau"))
# traceplot(mc_fit, pars = "beta", inc_warmup = TRUE)
# traceplot(mc_fit, pars = "alpha", inc_warmup = TRUE)
# traceplot(mc_fit, pars = "tau", inc_warmup = TRUE)
# traceplot(mc_fit, pars = "gamma", inc_warmup = TRUE)
# traceplot(mc_fit, pars = "delta", inc_warmup = TRUE)
# traceplot(mc_fit, pars = "sigma_subj_loc", inc_warmup = TRUE)
# traceplot(mc_fit, pars = "sigma_subj_scale", inc_warmup = TRUE)
# traceplot(mc_fit, pars = "rho_subj_loc_scale", inc_warmup = TRUE)
# traceplot(mc_fit, pars = "sigma_subj_lam", inc_warmup = TRUE)
# colMeans(pars_re$beta)
# colMeans(pars_re$alpha)
# mean(pars_re$sigma_subj_loc)
# mean(pars_re$sigma_subj_scale)
# mean(pars_re$rho_subj_loc_scale)
# mean(pars_re$sigma_subj_lam)
# mean(pars_re$gamma)
# mean(pars_re$delta)
# colMeans(pars_re$tau)

shared_loc_scale_mcmc(joint.outcome, joint.miss, nsubj, 'shared_loc_scale')
mc_fit <- readRDS('shared_loc_scale.rds')
# pars_re <- extract(mc_fit, pars = c("beta", "alpha",
#                                     "sigma_subj_loc", "sigma_subj_scale", "rho_subj_loc_scale",
#                                     "sigma_subj_lam", "gamma", "delta",
#                                     "tau"))
# traceplot(mc_fit, pars = "beta", inc_warmup = TRUE)
# traceplot(mc_fit, pars = "alpha", inc_warmup = TRUE)
# traceplot(mc_fit, pars = "tau", inc_warmup = TRUE)
# traceplot(mc_fit, pars = "gamma", inc_warmup = TRUE)
# traceplot(mc_fit, pars = "delta", inc_warmup = TRUE)
# traceplot(mc_fit, pars = "sigma_subj_loc", inc_warmup = TRUE)
# traceplot(mc_fit, pars = "sigma_subj_scale", inc_warmup = TRUE)
# traceplot(mc_fit, pars = "rho_subj_loc_scale", inc_warmup = TRUE)
# traceplot(mc_fit, pars = "sigma_subj_lam", inc_warmup = TRUE)
# colMeans(pars_re$beta)
# colMeans(pars_re$alpha)
# mean(pars_re$sigma_subj_loc)
# mean(pars_re$sigma_subj_scale)
# mean(pars_re$rho_subj_loc_scale)
# mean(pars_re$sigma_subj_lam)
# mean(pars_re$gamma)
# mean(pars_re$delta)
# colMeans(pars_re$tau)
