# Supplementary material for: A Bayesian Two‐Step Multiple Imputation Approach Based on Mixed Models for Missing EMA Data
Source: Stat Med. 2025 Nov 19;44(25-27):e70325. doi: 10.1002/sim.70325 (PMC12628364; doi:10.1002/sim.70325)
Supplement: Supplementary file 1 — Data S1. Supporting Information. [file SIM-44-0-s001.zip › supinfo/random_intercept_mcmc.R]

# param
# joint.outcome: The data set for non-missing records.
# path: The file path (excluding extension) where the fitted MCMC model object will be saved as an RDS file.
# niter: The total number of iterations to run the MCMC sampler. This includes warmup iterations.
# nwarmup: The number of warmup iterations during the MCMC sampling process. These iterations are used for tuning and are not included in the posterior.
# nchains: The number of parallel Markov chains to run. 

random_intercept_mcmc <- function(joint.outcome, path, niter = 1000, nwarmup = 700, nchains = 4){
  
  #initialization
  model1 <- lmer(y ~ x1 + x2 + (1 | subj), data = joint.outcome)
  
  init1 <- function(){
    list(
      beta = summary(model1)$coefficients[ , "Estimate"],
      alpha = c(log(sigma(model1)^2), rep(0, 2)),
      sigma_subj_loc = as.numeric(sqrt(VarCorr(model1)$subj)),
      sigma_subj_scale = 0.1,
      rho_subj_loc_scale = 0,
      z_subj_loc = rnorm(nsubj),
      z_subj_scale = rnorm(nsubj)
    )
  }
  
  data1 <- list(
    N = nrow(joint.outcome),
    nsubj = length(unique(joint.outcome$subj)),
    subject = joint.outcome$subj,
    X = unname(model.matrix(~ x1 + x2, data = joint.outcome)),
    y = joint.outcome$y
  )
  
  # Stan codes
  mc1 <- "
  data {  
    int<lower=1> N;
    int<lower=1> nsubj;  
    int<lower=1> subject[N];
    row_vector[3] X[N];
    real y[N];  
    }
  parameters {
    vector[3] beta;   
    vector[3] alpha;
    real<lower=0> sigma_subj_loc;                  
    real<lower=0> sigma_subj_scale;  
    real<lower=-1, upper=1> rho_subj_loc_scale;
    real z_subj_loc[nsubj];                        
    real z_subj_scale[nsubj];                     
    }
  transformed parameters {
    real s11;
    real s21;
    real s22;
    real v_subj_loc[nsubj];
    real v_subj_scale[nsubj];
    {
      s11 = sqrt(sigma_subj_loc^2);
      s21 = rho_subj_loc_scale * sigma_subj_loc * sigma_subj_scale / s11;
      s22 = sqrt(sigma_subj_scale^2 - s21^2);
      for (j in 1 : nsubj) {
        v_subj_loc[j] = z_subj_loc[j] * sigma_subj_loc;
        v_subj_scale[j] = z_subj_loc[j] * s21 + z_subj_scale[j] * s22;
        }
     }
  }
  model {
    beta ~ multi_normal(rep_vector(0, 3), [[5, 0, 0], [0, 5, 0.5], [0, 0.5, 5]]);
    alpha ~ multi_normal(rep_vector(0, 3), [[1, 0, 0], [0, 1, 0.2], [0, 0.2, 1]]);
    
    for (j in 1 : nsubj) {
      z_subj_loc[j] ~ normal(0, 1);
      z_subj_scale[j] ~ normal(0, 1);
      }
    for (n in 1 : N) {
      y[n] ~ normal(X[n] * beta + v_subj_loc[subject[n]],
                    sqrt(exp(X[n] * alpha + v_subj_scale[subject[n]])));
    }
  }
    generated quantities {
  vector[N] log_lik;
  for(n in 1: N){
    log_lik[n] = normal_lpdf(y[n] | 
                               X[n] * beta + v_subj_loc[subject[n]],
                               sqrt(exp(X[n] * alpha + v_subj_scale[subject[n]])));
  }
}
"
  
  mc_fit <- stan(data = data1,
                 model_code = mc1,
                 init = init1,
                 iter = niter,
                 warmup = nwarmup, 
                 chains = nchains,
                 cores = 10)
  
  # save the model
  saveRDS(mc_fit, file = paste0(path, '.rds'))
}
