# Supplementary material for: A Bayesian Two‐Step Multiple Imputation Approach Based on Mixed Models for Missing EMA Data
Source: Stat Med. 2025 Nov 19;44(25-27):e70325. doi: 10.1002/sim.70325 (PMC12628364; doi:10.1002/sim.70325)
Supplement: Supplementary file 1 — Data S1. Supporting Information. [file SIM-44-0-s001.zip › supinfo/random_intercept_mcmc_fixed.R]

# param
# joint.outcome: The data set for non-missing records.
# path: The file path (excluding extension) where the fitted MCMC model object will be saved as an RDS file.
# niter: The total number of iterations to run the MCMC sampler. This includes warmup iterations.
# nwarmup: The number of warmup iterations during the MCMC sampling process. These iterations are used for tuning and are not included in the posterior.
# nchains: The number of parallel Markov chains to run. 

random_intercept_mcmc_fixed <- function(joint.outcome, path, niter = 1000, nwarmup = 500, nchains = 4){
  nsubj <- length(unique(joint.outcome$subj))
  
  #initialization
  model1 <- lm(mvpa_sqrt ~ sedentary_min_sqrt + Gender + Age + condition_pa + 
                 rx1 + rx23 + weekend + 
                 rx1_condition_pa + rx23_condition_pa + 
                 rx1_weekend + rx23_weekend + 
                 rx1_condition_pa_weekend + rx23_condition_pa_weekend, data = joint.outcome)
  
  init1 <- function(){
    list(
      beta = coef(model1),
      alpha = log(var(resid(model1))),
      sigma_subj_loc = 1,
      z_subj_loc = rnorm(nsubj)
    )
  }
  
  data1 <- list(
    N = nrow(joint.outcome),
    nsubj = length(unique(joint.outcome$subj)),
    subject = joint.outcome$subj,
    X = unname(model.matrix(~ sedentary_min_sqrt + Gender + Age + condition_pa + 
                              rx1 + rx23 + weekend + 
                              rx1_condition_pa + rx23_condition_pa + 
                              rx1_weekend + rx23_weekend + 
                              rx1_condition_pa_weekend + rx23_condition_pa_weekend, data = joint.outcome)),
    y = joint.outcome$mvpa_sqrt
  )
  
  mc1 <- "
  data {  
    int<lower=1> N;
    int<lower=1> nsubj;  
    int<lower=1> subject[N];
    row_vector[14] X[N];
    real y[N];  
    }
  parameters {
    vector[14] beta;   
    real alpha;
    real<lower=0> sigma_subj_loc;                  
    real z_subj_loc[nsubj];                        
    }
  transformed parameters {
    real v_subj_loc[nsubj];
    {
      for (j in 1 : nsubj) {
        v_subj_loc[j] = z_subj_loc[j] * sigma_subj_loc;
        }
     }
  }
  model {
    for (j in 1 : nsubj) {
      z_subj_loc[j] ~ normal(0, 1);
      }
    for (n in 1 : N) {
      y[n] ~ normal(X[n] * beta + v_subj_loc[subject[n]], sqrt(exp(alpha)));
    }
  }
  generated quantities {
  vector[N] log_lik;
  for(n in 1: N){
    log_lik[n] = normal_lpdf(y[n] | 
                               X[n] * beta + v_subj_loc[subject[n]], sqrt(exp(alpha)));
  }
}
"
  
  mc_fit <- stan(data = data1,
                 model_code = mc1,
                 init = init1,
                 iter = niter,
                 warmup = nwarmup, 
                 chains = nchains,
                 cores = 10)
  
  # save the model
  saveRDS(mc_fit, file = paste0(path, '.rds'))
}
