# Supplementary material for: A Bayesian Two‐Step Multiple Imputation Approach Based on Mixed Models for Missing EMA Data
Source: Stat Med. 2025 Nov 19;44(25-27):e70325. doi: 10.1002/sim.70325 (PMC12628364; doi:10.1002/sim.70325)
Supplement: Supplementary file 1 — Data S1. Supporting Information. [file SIM-44-0-s001.zip › supinfo/shared_loc_scale_mcmc_impx.R]

# param
# joint.outcome: The data set for non-missing records.
# joint.miss: The data set for both missing and non-missing records (complete data set).
# nsubj: The number of subjects in the whole data set.
# path: The file path (excluding extension) where the fitted MCMC model object will be saved as an RDS file.
# niter: The total number of iterations to run the MCMC sampler. This includes warmup iterations.
# nwarmup: The number of warmup iterations during the MCMC sampling process. These iterations are used for tuning and are not included in the posterior.
# nchains: The number of parallel Markov chains to run. 

shared_loc_scale_mcmc_impx <- function(joint.outcome, joint.miss, nsubj, path, niter = 1000, nwarmup = 500, nchains = 4){
    
  #initialization
    model1 <- lmer(sedentary_min_sqrt ~ Gender + Age + condition_pa + 
                     rx1 + rx23 + weekend + 
                     rx1_condition_pa + rx23_condition_pa + 
                     rx1_weekend + rx23_weekend + 
                     rx1_condition_pa_weekend + rx23_condition_pa_weekend + (1 | subj), data = joint.outcome)
    model2 <- glmer(miss ~ weekend + rx1 + rx23 + (1 | subj),
                    data = joint.miss, family = "binomial", 
                    glmerControl(optimizer="bobyqa", optCtrl = list(maxfun = 100000)))
    
    init1 <- function(){
      list(
        beta = summary(model1)$coefficients[ , "Estimate"],
        alpha = c(log(sigma(model1)^2), rep(0, 12)),
        tau = summary(model2)$coefficients[, 'Estimate'],
        gamma = 0, 
        delta = 0,
        sigma_subj_loc = as.numeric(sqrt(VarCorr(model1)$subj)),
        sigma_subj_scale = 0.1,
        sigma_subj_lam = as.numeric(sqrt(diag(VarCorr(model2)$subj))),
        rho_subj_loc_scale = 0,
        z_subj_loc = rnorm(nsubj),
        z_subj_scale = rnorm(nsubj),
        z_subj_lam = rnorm(nsubj)
      )
    }
    
    data1 <- list(
      N = nrow(joint.outcome),
      N_miss = nrow(joint.miss),
      
      nsubj = nsubj,
      
      subject = joint.outcome$subj,
      subject_miss = joint.miss$subj,
      
      X = unname(model.matrix(~ Gender + Age + condition_pa + 
                                rx1 + rx23 + weekend + 
                                rx1_condition_pa + rx23_condition_pa + 
                                rx1_weekend + rx23_weekend + 
                                rx1_condition_pa_weekend + rx23_condition_pa_weekend, data = joint.outcome)),
      X_miss = unname(model.matrix(~ weekend + rx1 + rx23, data = joint.miss)),
      
      y = joint.outcome$sedentary_min_sqrt,
      miss = joint.miss$miss
    )
    
    mc1 <- "
    data {  
      int<lower=1> N;
      int<lower=1> N_miss;
      
      int<lower=1> nsubj;  
      
      int<lower=1> subject[N];
      int<lower=1> subject_miss[N_miss];
      
      row_vector[13] X[N];
      row_vector[4] X_miss[N_miss];
      
      real y[N]; 
      int miss[N_miss];
      }
    parameters {
      vector[13] beta;   
      vector[13] alpha;
      vector[4] tau;
      
      real<upper=50, lower=-50> gamma;
      real<upper=5, lower=-5> delta;
      
      real<lower=0> sigma_subj_loc;                  
      real<lower=0> sigma_subj_scale;   
      real<lower=0> sigma_subj_lam;
      real<lower=-1, upper=1> rho_subj_loc_scale;
      
      real z_subj_loc[nsubj];                        
      real z_subj_scale[nsubj];     
      real z_subj_lam[nsubj];
      }
    transformed parameters {
      real s11;
      real s21;
      real s22;
      real s33;
      real v_subj_loc[nsubj];
      real v_subj_scale[nsubj];
      real v_subj_lam[nsubj];
      {
        s11 = sigma_subj_loc;
        s21 = rho_subj_loc_scale * sigma_subj_loc * sigma_subj_scale / s11;
        s22 = sqrt(sigma_subj_scale^2 - s21^2);
        s33 = sigma_subj_lam;
        for (j in 1 : nsubj) {
          v_subj_loc[j] = z_subj_loc[j] * s11;
          v_subj_scale[j] = z_subj_loc[j] * s21 + z_subj_scale[j] * s22;
          v_subj_lam[j] = z_subj_lam[j] * s33;
          }
       }
    }
    model {
      for (j in 1 : nsubj) {
        z_subj_loc[j] ~ normal(0, 1);
        z_subj_scale[j] ~ normal(0, 1);
        z_subj_lam[j] ~ normal(0, 1);
        }
      for (n in 1 : N) {
        y[n] ~ normal(X[n] * beta + gamma * v_subj_lam[subject[n]] + v_subj_loc[subject[n]],
                      sqrt(exp(X[n] * alpha + delta * v_subj_lam[subject[n]] + v_subj_scale[subject[n]])));
        }
      for (n in 1 : N_miss) {
        miss[n] ~ bernoulli_logit(X_miss[n] * tau + v_subj_lam[subject_miss[n]]);
        }
    }
    generated quantities {
  vector[N] log_lik;
  for(n in 1: N){
      log_lik[n] = normal_lpdf(y[n] | 
                                 X[n] * beta + gamma * v_subj_lam[subject[n]] + v_subj_loc[subject[n]],
                                 sqrt(exp(X[n] * alpha + delta * v_subj_lam[subject[n]] + v_subj_scale[subject[n]])));
    }
  }
  "
    
    mc_fit <- stan(data = data1,
                   model_code = mc1,
                   init = init1,
                   iter = niter,
                   warmup = nwarmup, 
                   chains = nchains,
                   cores = 10)
    
    # save the model
    saveRDS(mc_fit, file = paste0(path, '.rds'))
}
